# Supplementary material for: Trisomy 12 compromises the mesendodermal differentiation propensity of human pluripotent stem cells
Source: In Vitro Cell Dev Biol Anim. 2024 Jan 2;60(5):521–34. doi: 10.1007/s11626-023-00824-9 (PMC11126453; doi:10.1007/s11626-023-00824-9)
Supplement: Supplementary file 2 — Supplementary file2 (XLSX 89 KB) [file 11626_2023_824_MOESM2_ESM.xlsx]

## Sheet: Sheet1
ProbeName	GeneSymbol	GeneName	GO biological process	GO cellular component	GO molecular function
A_21_P0000509	SNAR-G2	small ILF3/NF90-associated RNA G2
A_24_P71973	KDR	kinase insert domain receptor (a type III receptor tyrosine kinase)	GO:0001525(angiogenesis);GO:0001541(ovarian follicle development);GO:0001570(vasculogenesis);GO:0001934(positive regulation of protein phosphorylation);GO:0001938(positive regulation of endothelial cell proliferation);GO:0001945(lymph vessel development);GO:0002042(cell migration involved in sprouting angiogenesis);GO:0002053(positive regulation of mesenchymal cell proliferation);GO:0003158(endot…	GO:0005576(extracellular region);GO:0005634(nucleus);GO:0005768(endosome);GO:0005769(early endosome);GO:0005794(Golgi apparatus);GO:0005886(plasma membrane);GO:0005887(integral component of plasma membrane);GO:0009897(external side of plasma membrane);GO:0016023(cytoplasmic membrane-bounded vesicle);GO:0030054(cell junction);GO:0045121(membrane raft)	GO:0004713(protein tyrosine kinase activity);GO:0004714(transmembrane receptor protein tyrosine kinase activity);GO:0004716(receptor signaling protein tyrosine kinase activity);GO:0005021(vascular endothelial growth factor-activated receptor activity);GO:0005178(integrin binding);GO:0005515(protein binding);GO:0005524(ATP binding);GO:0019838(growth factor binding);GO:0038085(vascular endothelial …
A_23_P11032	SLC9A7	solute carrier family 9, subfamily A (NHE7, cation proton antiporter 7), member 7	GO:0006811(ion transport);GO:0006885(regulation of pH);GO:0055085(transmembrane transport)	GO:0000139(Golgi membrane);GO:0005802(trans-Golgi network);GO:0016021(integral component of membrane);GO:0055038(recycling endosome membrane)	GO:0005515(protein binding);GO:0015385(sodium:hydrogen antiporter activity);GO:0015386(potassium:hydrogen antiporter activity);GO:0042803(protein homodimerization activity)
A_32_P157213
A_23_P2683	RPAP3	RNA polymerase II associated protein 3			GO:0005515(protein binding)
A_21_P0000885	ZNF790-AS1	ZNF790 antisense RNA 1
A_21_P0011035	LOC101928054	uncharacterized LOC101928054
A_24_P403303	PHF20L1	PHD finger protein 20-like 1			GO:0005515(protein binding);GO:0008270(zinc ion binding)
A_19_P00322592
A_23_P416751	ZNF610	zinc finger protein 610	GO:0006351(transcription, DNA-templated);GO:0006355(regulation of transcription, DNA-templated)	GO:0005634(nucleus)	GO:0003677(DNA binding);GO:0046872(metal ion binding)
A_23_P99027	PTPN11	protein tyrosine phosphatase, non-receptor type 11	GO:0000077(DNA damage checkpoint);GO:0000187(activation of MAPK activity);GO:0006641(triglyceride metabolic process);GO:0007173(epidermal growth factor receptor signaling pathway);GO:0007411(axon guidance);GO:0007420(brain development);GO:0007507(heart development);GO:0007596(blood coagulation);GO:0008286(insulin receptor signaling pathway);GO:0008543(fibroblast growth factor receptor signaling p…	GO:0005634(nucleus);GO:0005737(cytoplasm);GO:0005739(mitochondrion);GO:0005829(cytosol);GO:0043234(protein complex)	GO:0004721(phosphoprotein phosphatase activity);GO:0004725(protein tyrosine phosphatase activity);GO:0004726(non-membrane spanning protein tyrosine phosphatase activity);GO:0005070(SH3/SH2 adaptor activity);GO:0005158(insulin receptor binding);GO:0005515(protein binding);GO:0019904(protein domain specific binding);GO:0030971(receptor tyrosine kinase binding);GO:0043274(phospholipase binding);GO:0…
A_24_P330263	EDNRB	endothelin receptor type B	GO:0000122(negative regulation of transcription from RNA polymerase II promoter);GO:0001755(neural crest cell migration);GO:0001934(positive regulation of protein phosphorylation);GO:0006885(regulation of pH);GO:0007166(cell surface receptor signaling pathway);GO:0007194(negative regulation of adenylate cyclase activity);GO:0007200(phospholipase C-activating G-protein coupled receptor signaling p…	GO:0005886(plasma membrane);GO:0005887(integral component of plasma membrane);GO:0031965(nuclear membrane);GO:0045121(membrane raft)	GO:0004962(endothelin receptor activity);GO:0005515(protein binding);GO:0017046(peptide hormone binding);GO:0031702(type 1 angiotensin receptor binding)
A_23_P147109	TOR4A	torsin family 4, member A	GO:0051085(chaperone mediated protein folding requiring cofactor)	GO:0016021(integral component of membrane)	GO:0005524(ATP binding);GO:0017111(nucleoside-triphosphatase activity)
A_24_P59494	PARP11	poly (ADP-ribose) polymerase family, member 11			GO:0003950(NAD+ ADP-ribosyltransferase activity)
A_33_P3212640	NOTCH2NL	notch 2 N-terminal like	GO:0007219(Notch signaling pathway);GO:0007275(multicellular organismal development);GO:0030154(cell differentiation)	GO:0005576(extracellular region);GO:0005737(cytoplasm)	GO:0005509(calcium ion binding)
A_33_P3269359	SPPL3	signal peptide peptidase like 3	GO:0006509(membrane protein ectodomain proteolysis)	GO:0005791(rough endoplasmic reticulum);GO:0030660(Golgi-associated vesicle membrane);GO:0071458(integral component of cytoplasmic side of endoplasmic reticulum membrane);GO:0071556(integral component of lumenal side of endoplasmic reticulum membrane)	GO:0042500(aspartic endopeptidase activity, intramembrane cleaving);GO:0042803(protein homodimerization activity)
A_23_P170453	CST5	cystatin D		GO:0005576(extracellular region)	GO:0004869(cysteine-type endopeptidase inhibitor activity);GO:0005515(protein binding)
A_33_P3346937	MON2	MON2 homolog (S. cerevisiae)	GO:0006895(Golgi to endosome transport);GO:0015031(protein transport);GO:0016192(vesicle-mediated transport);GO:0030036(actin cytoskeleton organization)	GO:0005802(trans-Golgi network)	GO:0005086(ARF guanyl-nucleotide exchange factor activity);GO:0005515(protein binding)
A_33_P3413335
A_23_P139509	ERGIC2	ERGIC and golgi 2	GO:0016192(vesicle-mediated transport)	GO:0005634(nucleus);GO:0005789(endoplasmic reticulum membrane);GO:0005794(Golgi apparatus);GO:0016021(integral component of membrane);GO:0033116(endoplasmic reticulum-Golgi intermediate compartment membrane)
A_23_P87545	IFITM3	interferon induced transmembrane protein 3	GO:0006955(immune response);GO:0009615(response to virus);GO:0019221(cytokine-mediated signaling pathway);GO:0032897(negative regulation of viral transcription);GO:0034341(response to interferon-gamma);GO:0035455(response to interferon-alpha);GO:0035456(response to interferon-beta);GO:0045071(negative regulation of viral genome replication);GO:0046597(negative regulation of viral entry into host …	GO:0005765(lysosomal membrane);GO:0005886(plasma membrane);GO:0016021(integral component of membrane);GO:0031902(late endosome membrane)	GO:0005515(protein binding)
A_33_P3285277	CACNB2	calcium channel, voltage-dependent, beta 2 subunit	GO:0006810(transport);GO:0006816(calcium ion transport);GO:0007268(synaptic transmission);GO:0007411(axon guidance);GO:0007528(neuromuscular junction development);GO:0007601(visual perception);GO:0051928(positive regulation of calcium ion transport);GO:0070509(calcium ion import)	GO:0005887(integral component of plasma membrane);GO:0005891(voltage-gated calcium channel complex);GO:0042383(sarcolemma)	GO:0005245(voltage-gated calcium channel activity);GO:0005262(calcium channel activity);GO:0005515(protein binding);GO:0008331(high voltage-gated calcium channel activity)
A_23_P203947	DDX11	DEAD/H (Asp-Glu-Ala-Asp/His) box helicase 11	GO:0000070(mitotic sister chromatid segregation);GO:0000084(mitotic S phase);GO:0000086(G2/M transition of mitotic cell cycle);GO:0006987(activation of signaling protein activity involved in unfolded protein response);GO:0007062(sister chromatid cohesion);GO:0008284(positive regulation of cell proliferation);GO:0019048(modulation by virus of host morphology or physiology);GO:0030968(endoplasmic r…	GO:0000790(nuclear chromatin);GO:0000922(spindle pole);GO:0005634(nucleus);GO:0005654(nucleoplasm);GO:0005730(nucleolus);GO:0030496(midbody)	GO:0003677(DNA binding);GO:0003678(DNA helicase activity);GO:0003723(RNA binding);GO:0004003(ATP-dependent DNA helicase activity);GO:0004386(helicase activity);GO:0005515(protein binding);GO:0005524(ATP binding);GO:0008094(DNA-dependent ATPase activity);GO:0046872(metal ion binding);GO:0051539(4 iron, 4 sulfur cluster binding)
A_23_P203819	GOLGA3	golgin A3	GO:0006891(intra-Golgi vesicle-mediated transport)	GO:0000139(Golgi membrane);GO:0005634(nucleus);GO:0005730(nucleolus);GO:0005793(endoplasmic reticulum-Golgi intermediate compartment);GO:0005794(Golgi apparatus);GO:0017119(Golgi transport complex);GO:0032580(Golgi cisterna membrane)	GO:0005215(transporter activity)
A_23_P391443	PPM1H	protein phosphatase, Mg2+/Mn2+ dependent, 1H			GO:0004721(phosphoprotein phosphatase activity)
A_23_P47800	DIABLO	diablo, IAP-binding mitochondrial protein	GO:0006915(apoptotic process);GO:0006919(activation of cysteine-type endopeptidase activity involved in apoptotic process);GO:0008625(extrinsic apoptotic signaling pathway via death domain receptors);GO:0008631(intrinsic apoptotic signaling pathway in response to oxidative stress);GO:0008635(activation of cysteine-type endopeptidase activity involved in apoptotic process by cytochrome c);GO:00430…	GO:0005739(mitochondrion);GO:0005758(mitochondrial intermembrane space);GO:0005829(cytosol);GO:0009898(cytoplasmic side of plasma membrane);GO:0035631(CD40 receptor complex)	GO:0005515(protein binding)
A_33_P3278265	PYROXD1	pyridine nucleotide-disulphide oxidoreductase domain 1			GO:0016491(oxidoreductase activity)
A_33_P3252588	LOC100130093	uncharacterized LOC100130093
A_23_P381505	VWDE	von Willebrand factor D and EGF domains		GO:0005576(extracellular region)
A_24_P450596	ZNF850	zinc finger protein 850	GO:0006351(transcription, DNA-templated);GO:0006355(regulation of transcription, DNA-templated)	GO:0005634(nucleus)	GO:0003677(DNA binding);GO:0046872(metal ion binding)
A_23_P218068	PLEKHA5	pleckstrin homology domain containing, family A member 5	GO:0008150(biological_process)	GO:0005575(cellular_component);GO:0005737(cytoplasm)	GO:0005515(protein binding);GO:0005545(1-phosphatidylinositol binding)
A_23_P398294	HIP1R	huntingtin interacting protein 1 related	GO:0006898(receptor-mediated endocytosis)	GO:0005856(cytoskeleton);GO:0005905(coated pit);GO:0030136(clathrin-coated vesicle);GO:0030665(clathrin-coated vesicle membrane);GO:0048471(perinuclear region of cytoplasm)	GO:0003779(actin binding);GO:0005515(protein binding);GO:0035091(phosphatidylinositol binding)
A_23_P162449	SRGAP1	SLIT-ROBO Rho GTPase activating protein 1	GO:0007264(small GTPase mediated signal transduction);GO:0007266(Rho protein signal transduction);GO:0007411(axon guidance);GO:0016477(cell migration);GO:0051056(regulation of small GTPase mediated signal transduction)	GO:0005829(cytosol)	GO:0005100(Rho GTPase activator activity);GO:0017048(Rho GTPase binding)
A_21_P0013163	RAET1K	retinoic acid early transcript 1K pseudogene
A_33_P3299220	ADAMTSL4	ADAMTS-like 4	GO:0006915(apoptotic process);GO:0030198(extracellular matrix organization);GO:0043065(positive regulation of apoptotic process)	GO:0005575(cellular_component);GO:0005614(interstitial matrix)	GO:0002020(protease binding);GO:0004222(metalloendopeptidase activity);GO:0005515(protein binding)
A_23_P334990	SUDS3	suppressor of defective silencing 3 homolog (S. cerevisiae)	GO:0000122(negative regulation of transcription from RNA polymerase II promoter);GO:0006351(transcription, DNA-templated);GO:0006915(apoptotic process);GO:0016575(histone deacetylation);GO:0043065(positive regulation of apoptotic process);GO:0045892(negative regulation of transcription, DNA-templated)	GO:0005634(nucleus);GO:0016580(Sin3 complex)	GO:0004407(histone deacetylase activity);GO:0005515(protein binding);GO:0019899(enzyme binding);GO:0042803(protein homodimerization activity);GO:0042826(histone deacetylase binding)
A_24_P940310	URB1	URB1 ribosome biogenesis 1 homolog (S. cerevisiae)	GO:0008150(biological_process)	GO:0005730(nucleolus)	GO:0003674(molecular_function)
A_23_P128073	SMARCC2	SWI/SNF related, matrix associated, actin dependent regulator of chromatin, subfamily c, member 2	GO:0006337(nucleosome disassembly);GO:0006338(chromatin remodeling);GO:0006351(transcription, DNA-templated);GO:0006357(regulation of transcription from RNA polymerase II promoter);GO:0007399(nervous system development);GO:0045892(negative regulation of transcription, DNA-templated);GO:0045893(positive regulation of transcription, DNA-templated)	GO:0005634(nucleus);GO:0005730(nucleolus);GO:0016514(SWI/SNF complex);GO:0017053(transcriptional repressor complex);GO:0071564(npBAF complex);GO:0071565(nBAF complex)	GO:0003677(DNA binding);GO:0003682(chromatin binding);GO:0003713(transcription coactivator activity);GO:0005515(protein binding)
A_33_P3216150	PRB4	proline-rich protein BstNI subfamily 4	GO:0008150(biological_process)	GO:0005576(extracellular region)	GO:0003674(molecular_function)
A_33_P3302290	AACSP1	acetoacetyl-CoA synthetase pseudogene 1
A_32_P85539	HCFC2	host cell factor C2	GO:0000122(negative regulation of transcription from RNA polymerase II promoter);GO:0006357(regulation of transcription from RNA polymerase II promoter);GO:0016032(viral process)	GO:0005634(nucleus);GO:0005737(cytoplasm)	GO:0003713(transcription coactivator activity)
A_23_P76078	IL23A	interleukin 23, alpha subunit p19	GO:0001916(positive regulation of T cell mediated cytotoxicity);GO:0002230(positive regulation of defense response to virus by host);GO:0002827(positive regulation of T-helper 1 type immune response);GO:0006954(inflammatory response);GO:0010535(positive regulation of activation of JAK2 kinase activity);GO:0032693(negative regulation of interleukin-10 production);GO:0032725(positive regulation of …	GO:0070743(interleukin-23 complex)	GO:0005125(cytokine activity);GO:0045519(interleukin-23 receptor binding)
A_21_P0008841
A_21_P0000294	SNORA71B	small nucleolar RNA, H/ACA box 71B
A_23_P102607	CHD6	chromodomain helicase DNA binding protein 6	GO:0006338(chromatin remodeling);GO:0006351(transcription, DNA-templated);GO:0006355(regulation of transcription, DNA-templated);GO:0007399(nervous system development)	GO:0005634(nucleus)	GO:0003677(DNA binding);GO:0003682(chromatin binding);GO:0005524(ATP binding);GO:0008026(ATP-dependent helicase activity)
A_23_P47839	DDX55	DEAD (Asp-Glu-Ala-Asp) box polypeptide 55			GO:0003723(RNA binding);GO:0005524(ATP binding);GO:0008026(ATP-dependent helicase activity)
A_23_P25224	YBX3	Y box binding protein 3	GO:0000122(negative regulation of transcription from RNA polymerase II promoter);GO:0001701(in utero embryonic development);GO:0006351(transcription, DNA-templated);GO:0007283(spermatogenesis);GO:0008584(male gonad development);GO:0009409(response to cold);GO:0009566(fertilization);GO:0043066(negative regulation of apoptotic process);GO:0046622(positive regulation of organ growth);GO:0048642(nega…	GO:0005634(nucleus);GO:0005737(cytoplasm);GO:0005844(polysome);GO:0005923(tight junction);GO:0048471(perinuclear region of cytoplasm)	GO:0003690(double-stranded DNA binding);GO:0003697(single-stranded DNA binding);GO:0003700(sequence-specific DNA binding transcription factor activity);GO:0003714(transcription corepressor activity);GO:0003730(mRNA 3'-UTR binding);GO:0017048(Rho GTPase binding)
A_24_P570583	ZNF542	zinc finger protein 542	GO:0006351(transcription, DNA-templated);GO:0006355(regulation of transcription, DNA-templated)	GO:0005634(nucleus)	GO:0003677(DNA binding);GO:0046872(metal ion binding)
A_33_P3236698	ANKRD19P	ankyrin repeat domain 19, pseudogene
A_23_P105535	POC1B	POC1 centriolar protein B	GO:0008283(cell proliferation);GO:0042384(cilium assembly)	GO:0000922(spindle pole);GO:0005737(cytoplasm);GO:0005813(centrosome);GO:0005814(centriole);GO:0005932(ciliary basal body)	GO:0005515(protein binding)
A_33_P3635136
A_21_P0000376	SNORD32B	small nucleolar RNA, C/D box 32B
A_23_P21134	DDIT3	DNA-damage-inducible transcript 3	GO:0001955(blood vessel maturation);GO:0006355(regulation of transcription, DNA-templated);GO:0006974(cellular response to DNA damage stimulus);GO:0006983(ER overload response);GO:0006986(response to unfolded protein);GO:0006987(activation of signaling protein activity involved in unfolded protein response);GO:0007050(cell cycle arrest);GO:0016055(Wnt signaling pathway);GO:0030968(endoplasmic ret…	GO:0005634(nucleus);GO:0005654(nucleoplasm);GO:0005770(late endosome)	GO:0003677(DNA binding);GO:0003700(sequence-specific DNA binding transcription factor activity);GO:0003714(transcription corepressor activity);GO:0005515(protein binding);GO:0008134(transcription factor binding);GO:0043565(sequence-specific DNA binding)
A_23_P120931	APOBEC3C	apolipoprotein B mRNA editing enzyme, catalytic polypeptide-like 3C	GO:0009972(cytidine deamination);GO:0010529(negative regulation of transposition);GO:0019048(modulation by virus of host morphology or physiology);GO:0045071(negative regulation of viral genome replication);GO:0045087(innate immune response);GO:0051607(defense response to virus);GO:0080111(DNA demethylation)	GO:0005634(nucleus);GO:0005737(cytoplasm)	GO:0005515(protein binding);GO:0008270(zinc ion binding);GO:0016814(hydrolase activity, acting on carbon-nitrogen (but not peptide) bonds, in cyclic amidines)
A_23_P121851	PCDHB15	protocadherin beta 15	GO:0007155(cell adhesion);GO:0007156(homophilic cell adhesion);GO:0007399(nervous system development)	GO:0005887(integral component of plasma membrane)	GO:0005509(calcium ion binding)
A_24_P81900	SLC2A3	solute carrier family 2 (facilitated glucose transporter), member 3	GO:0005975(carbohydrate metabolic process);GO:0006766(vitamin metabolic process);GO:0006767(water-soluble vitamin metabolic process);GO:0008645(hexose transport);GO:0015758(glucose transport);GO:0019852(L-ascorbic acid metabolic process);GO:0044281(small molecule metabolic process);GO:0055085(transmembrane transport)	GO:0005886(plasma membrane);GO:0016021(integral component of membrane)	GO:0005355(glucose transmembrane transporter activity)
A_33_P3404588	FGD4	FYVE, RhoGEF and PH domain containing 4	GO:0007010(cytoskeleton organization);GO:0007264(small GTPase mediated signal transduction);GO:0008360(regulation of cell shape);GO:0030032(lamellipodium assembly);GO:0030035(microspike assembly);GO:0030036(actin cytoskeleton organization);GO:0043065(positive regulation of apoptotic process);GO:0043088(regulation of Cdc42 GTPase activity);GO:0046847(filopodium assembly);GO:0048011(neurotrophin TR…	GO:0001726(ruffle);GO:0005737(cytoplasm);GO:0005794(Golgi apparatus);GO:0005829(cytosol);GO:0015629(actin cytoskeleton);GO:0030027(lamellipodium);GO:0030175(filopodium)	GO:0003779(actin binding);GO:0005085(guanyl-nucleotide exchange factor activity);GO:0005089(Rho guanyl-nucleotide exchange factor activity);GO:0005543(phospholipid binding);GO:0031267(small GTPase binding);GO:0046872(metal ion binding)
A_21_P0003642
A_33_P3408420	MDGA2	MAM domain containing glycosylphosphatidylinositol anchor 2	GO:0007389(pattern specification process);GO:0021522(spinal cord motor neuron differentiation)	GO:0005886(plasma membrane);GO:0031225(anchored component of membrane)
A_33_P3378644	PHC1	polyhomeotic homolog 1 (Drosophila)	GO:0007275(multicellular organismal development);GO:0071300(cellular response to retinoic acid)	GO:0001739(sex chromatin);GO:0005634(nucleus);GO:0005730(nucleolus);GO:0016604(nuclear body);GO:0031519(PcG protein complex);GO:0035102(PRC1 complex)	GO:0003677(DNA binding);GO:0003682(chromatin binding);GO:0008270(zinc ion binding)
A_33_P3542599	SNORA2A	small nucleolar RNA, H/ACA box 2A
A_23_P502750	MDM2	MDM2 oncogene, E3 ubiquitin protein ligase	GO:0000122(negative regulation of transcription from RNA polymerase II promoter);GO:0006461(protein complex assembly);GO:0006977(DNA damage response, signal transduction by p53 class mediator resulting in cell cycle arrest);GO:0007089(traversing start control point of mitotic cell cycle);GO:0007173(epidermal growth factor receptor signaling pathway);GO:0007268(synaptic transmission);GO:0008284(po…	GO:0005634(nucleus);GO:0005654(nucleoplasm);GO:0005730(nucleolus);GO:0005737(cytoplasm);GO:0005829(cytosol);GO:0005886(plasma membrane);GO:0016604(nuclear body);GO:0030666(endocytic vesicle membrane);GO:0043234(protein complex);GO:0045202(synapse)	GO:0002039(p53 binding);GO:0004842(ubiquitin-protein ligase activity);GO:0005515(protein binding);GO:0008270(zinc ion binding);GO:0019899(enzyme binding);GO:0042802(identical protein binding);GO:0042975(peroxisome proliferator activated receptor binding);GO:0097110(scaffold protein binding)
A_23_P47879	STAT6	signal transducer and activator of transcription 6, interleukin-4 induced	GO:0000122(negative regulation of transcription from RNA polymerase II promoter);GO:0002296(T-helper 1 cell lineage commitment);GO:0002829(negative regulation of type 2 immune response);GO:0006351(transcription, DNA-templated);GO:0006357(regulation of transcription from RNA polymerase II promoter);GO:0007165(signal transduction);GO:0032481(positive regulation of type I interferon production);GO:0…	GO:0000790(nuclear chromatin);GO:0005634(nucleus);GO:0005654(nucleoplasm);GO:0005730(nucleolus);GO:0005737(cytoplasm);GO:0005829(cytosol)	GO:0000979(RNA polymerase II core promoter sequence-specific DNA binding);GO:0003700(sequence-specific DNA binding transcription factor activity);GO:0004871(signal transducer activity);GO:0005509(calcium ion binding);GO:0005515(protein binding);GO:0019903(protein phosphatase binding);GO:0042802(identical protein binding)
A_21_P0000235	SNORA6	small nucleolar RNA, H/ACA box 6
A_24_P169843
A_19_P00317878	LINC00659	long intergenic non-protein coding RNA 659
A_33_P3248799	TRDN	triadin	GO:0006874(cellular calcium ion homeostasis);GO:0006936(muscle contraction);GO:0010649(regulation of cell communication by electrical coupling);GO:0010880(regulation of release of sequestered calcium ion into cytosol by sarcoplasmic reticulum);GO:0014808(release of sequestered calcium ion into cytosol by sarcoplasmic reticulum);GO:0031122(cytoplasmic microtubule organization);GO:0034220(ion trans…	GO:0005737(cytoplasm);GO:0005783(endoplasmic reticulum);GO:0005886(plasma membrane);GO:0005891(voltage-gated calcium channel complex);GO:0014701(junctional sarcoplasmic reticulum membrane);GO:0016021(integral component of membrane);GO:0016529(sarcoplasmic reticulum);GO:0030314(junctional membrane complex);GO:0033017(sarcoplasmic reticulum membrane);GO:0033018(sarcoplasmic reticulum lumen);GO:0034…	GO:0005102(receptor binding);GO:0005515(protein binding);GO:0030674(protein binding, bridging);GO:0042803(protein homodimerization activity);GO:0044325(ion channel binding)
A_23_P91910	PLSCR4	phospholipid scramblase 4	GO:0007596(blood coagulation);GO:0017121(phospholipid scrambling);GO:0071222(cellular response to lipopolysaccharide)	GO:0005886(plasma membrane);GO:0016021(integral component of membrane)	GO:0005509(calcium ion binding);GO:0005515(protein binding);GO:0017124(SH3 domain binding);GO:0017128(phospholipid scramblase activity);GO:0019899(enzyme binding);GO:0042609(CD4 receptor binding)
A_23_P209394	CFLAR	CASP8 and FADD-like apoptosis regulator	GO:0006508(proteolysis);GO:0006915(apoptotic process);GO:0007519(skeletal muscle tissue development);GO:0014732(skeletal muscle atrophy);GO:0014842(regulation of satellite cell proliferation);GO:0014866(skeletal myofibril assembly);GO:0019048(modulation by virus of host morphology or physiology);GO:0043066(negative regulation of apoptotic process);GO:0043085(positive regulation of catalytic activ…	GO:0005737(cytoplasm);GO:0005829(cytosol);GO:0031264(death-inducing signaling complex)	GO:0002020(protease binding);GO:0004197(cysteine-type endopeptidase activity);GO:0005515(protein binding);GO:0008047(enzyme activator activity)
A_23_P25030	HSD17B6	hydroxysteroid (17-beta) dehydrogenase 6	GO:0006702(androgen biosynthetic process);GO:0006710(androgen catabolic process)	GO:0005622(intracellular);GO:0005783(endoplasmic reticulum);GO:0031901(early endosome membrane)	GO:0003824(catalytic activity);GO:0004303(estradiol 17-beta-dehydrogenase activity);GO:0004745(retinol dehydrogenase activity);GO:0009055(electron carrier activity);GO:0016491(oxidoreductase activity);GO:0047035(testosterone dehydrogenase (NAD+) activity)
A_23_P105664	CCDC59	coiled-coil domain containing 59	GO:0006351(transcription, DNA-templated);GO:0006355(regulation of transcription, DNA-templated)	GO:0005634(nucleus)	GO:0005515(protein binding)
A_24_P386771	PPP1CC	protein phosphatase 1, catalytic subunit, gamma isozyme	GO:0000278(mitotic cell cycle);GO:0005977(glycogen metabolic process);GO:0006470(protein dephosphorylation);GO:0007179(transforming growth factor beta receptor signaling pathway);GO:0019433(triglyceride catabolic process);GO:0030182(neuron differentiation);GO:0030512(negative regulation of transforming growth factor beta receptor signaling pathway);GO:0044281(small molecule metabolic process);GO:…	GO:0000777(condensed chromosome kinetochore);GO:0005634(nucleus);GO:0005730(nucleolus);GO:0005737(cytoplasm);GO:0005739(mitochondrion);GO:0005741(mitochondrial outer membrane);GO:0005829(cytosol);GO:0016607(nuclear speck);GO:0030496(midbody);GO:0032154(cleavage furrow);GO:0043197(dendritic spine);GO:0043234(protein complex);GO:0070688(MLL5-L complex);GO:0072357(PTW/PP1 phosphatase complex)	GO:0004721(phosphoprotein phosphatase activity);GO:0004722(protein serine/threonine phosphatase activity);GO:0005515(protein binding);GO:0019901(protein kinase binding);GO:0046872(metal ion binding)
A_23_P151321	RPL6	ribosomal protein L6	GO:0000184(nuclear-transcribed mRNA catabolic process, nonsense-mediated decay);GO:0006355(regulation of transcription, DNA-templated);GO:0006412(translation);GO:0006413(translational initiation);GO:0006414(translational elongation);GO:0006415(translational termination);GO:0006614(SRP-dependent cotranslational protein targeting to membrane);GO:0010467(gene expression);GO:0016032(viral process);GO…	GO:0005829(cytosol);GO:0022625(cytosolic large ribosomal subunit)	GO:0003677(DNA binding);GO:0003723(RNA binding);GO:0003735(structural constituent of ribosome)
A_21_P0011036	LOC374443	C-type lectin domain family 2, member D pseudogene
A_23_P339119	ACSS3	acyl-CoA synthetase short-chain family member 3		GO:0005739(mitochondrion)	GO:0003987(acetate-CoA ligase activity);GO:0005524(ATP binding)
A_23_P373708	KRT18P55	keratin 18 pseudogene 55
A_33_P3222788	LOC100188947	uncharacterized LOC100188947
A_21_P0000298	SNORD8	small nucleolar RNA, C/D box 8
A_21_P0008064
A_23_P98147	CPN1	carboxypeptidase N, polypeptide 1	GO:0006508(proteolysis);GO:0051384(response to glucocorticoid)	GO:0005615(extracellular space)	GO:0004181(metallocarboxypeptidase activity);GO:0008270(zinc ion binding)
A_33_P3228266	CST3	cystatin C	GO:0006952(defense response);GO:0010466(negative regulation of peptidase activity);GO:0010703(negative regulation of histolysis);GO:0010711(negative regulation of collagen catabolic process);GO:0010716(negative regulation of extracellular matrix disassembly);GO:0010951(negative regulation of endopeptidase activity);GO:0034103(regulation of tissue remodeling);GO:0043206(extracellular fibril organi…	GO:0005576(extracellular region);GO:0005615(extracellular space)	GO:0001540(beta-amyloid binding);GO:0002020(protease binding);GO:0004866(endopeptidase inhibitor activity);GO:0004869(cysteine-type endopeptidase inhibitor activity);GO:0005515(protein binding)
A_33_P3237344
A_21_P0000281	SNORD59A	small nucleolar RNA, C/D box 59A
A_24_P318134	ZC3H10	zinc finger CCCH-type containing 10			GO:0005515(protein binding);GO:0046872(metal ion binding)
A_33_P3795649
A_23_P142849	RND3	Rho family GTPase 3	GO:0006184(GTP catabolic process);GO:0007155(cell adhesion);GO:0007264(small GTPase mediated signal transduction);GO:0030036(actin cytoskeleton organization)	GO:0000139(Golgi membrane)	GO:0003924(GTPase activity);GO:0005525(GTP binding)
A_23_P152818	KAT7	K(lysine) acetyltransferase 7	GO:0006260(DNA replication);GO:0006351(transcription, DNA-templated);GO:0006355(regulation of transcription, DNA-templated);GO:0043966(histone H3 acetylation);GO:0043981(histone H4-K5 acetylation);GO:0043982(histone H4-K8 acetylation);GO:0043983(histone H4-K12 acetylation);GO:0043984(histone H4-K16 acetylation)	GO:0000123(histone acetyltransferase complex);GO:0005654(nucleoplasm);GO:0005730(nucleolus)	GO:0003700(sequence-specific DNA binding transcription factor activity);GO:0004402(histone acetyltransferase activity);GO:0005515(protein binding);GO:0008270(zinc ion binding)
A_21_P0011070	LOC100506691	uncharacterized LOC100506691
A_23_P167401	PCDHB11	protocadherin beta 11	GO:0007155(cell adhesion);GO:0007156(homophilic cell adhesion);GO:0007268(synaptic transmission);GO:0007399(nervous system development);GO:0007416(synapse assembly);GO:0016339(calcium-dependent cell-cell adhesion)	GO:0005887(integral component of plasma membrane);GO:0016021(integral component of membrane)	GO:0005509(calcium ion binding)
A_33_P3391345
A_21_P0000374	SNORD59B	small nucleolar RNA, C/D box 59B
A_23_P150935	TROAP	trophinin associated protein	GO:0007155(cell adhesion)	GO:0005737(cytoplasm)	GO:0005515(protein binding)
A_33_P3366048	C20orf112	chromosome 20 open reading frame 112
A_23_P72059	VSIG10	V-set and immunoglobulin domain containing 10		GO:0016021(integral component of membrane)
A_21_P0006556
A_23_P124837	LRP1	low density lipoprotein receptor-related protein 1	GO:0001523(retinoid metabolic process);GO:0006898(receptor-mediated endocytosis);GO:0007603(phototransduction, visible light);GO:0008203(cholesterol metabolic process);GO:0010875(positive regulation of cholesterol efflux);GO:0014912(negative regulation of smooth muscle cell migration);GO:0030178(negative regulation of Wnt signaling pathway);GO:0032370(positive regulation of lipid transport);GO:00…	GO:0005634(nucleus);GO:0005765(lysosomal membrane);GO:0005886(plasma membrane);GO:0005887(integral component of plasma membrane);GO:0005905(coated pit);GO:0030666(endocytic vesicle membrane)	GO:0004872(receptor activity);GO:0005509(calcium ion binding);GO:0005515(protein binding);GO:0032403(protein complex binding);GO:0034185(apolipoprotein binding);GO:0042954(lipoprotein transporter activity);GO:0070325(lipoprotein particle receptor binding)
A_23_P116743	LOC338799	uncharacterized LOC338799
A_24_P15502
A_21_P0000348	SNORA80	small nucleolar RNA, H/ACA box 80
A_23_P48056	CKAP4	cytoskeleton-associated protein 4		GO:0005789(endoplasmic reticulum membrane);GO:0005811(lipid particle);GO:0005856(cytoskeleton);GO:0005886(plasma membrane);GO:0016020(membrane);GO:0016021(integral component of membrane);GO:0048471(perinuclear region of cytoplasm)
A_32_P138032	C1orf61	chromosome 1 open reading frame 61		GO:0005634(nucleus)
A_23_P105276	ZNF84	zinc finger protein 84	GO:0006351(transcription, DNA-templated);GO:0006355(regulation of transcription, DNA-templated)	GO:0005634(nucleus);GO:0005730(nucleolus)	GO:0003677(DNA binding);GO:0008270(zinc ion binding)
A_23_P162336	CNOT2	CCR4-NOT transcription complex, subunit 2	GO:0000122(negative regulation of transcription from RNA polymerase II promoter);GO:0000288(nuclear-transcribed mRNA catabolic process, deadenylation-dependent decay);GO:0000289(nuclear-transcribed mRNA poly(A) tail shortening);GO:0001829(trophectodermal cell differentiation);GO:0006357(regulation of transcription from RNA polymerase II promoter);GO:0006417(regulation of translation);GO:0010467(g…	GO:0005634(nucleus);GO:0005737(cytoplasm);GO:0005829(cytosol);GO:0030014(CCR4-NOT complex)	GO:0001104(RNA polymerase II transcription cofactor activity);GO:0001226(RNA polymerase II transcription corepressor binding);GO:0004535(poly(A)-specific ribonuclease activity);GO:0005515(protein binding)
A_21_P0014663	ZNF605	zinc finger protein 605	GO:0006351(transcription, DNA-templated);GO:0006355(regulation of transcription, DNA-templated)	GO:0005634(nucleus)	GO:0003677(DNA binding);GO:0046872(metal ion binding)
A_24_P926783	ZNF880	zinc finger protein 880	GO:0006355(regulation of transcription, DNA-templated)	GO:0005622(intracellular)	GO:0003676(nucleic acid binding);GO:0046872(metal ion binding)
A_21_P0013001	LINC00491	long intergenic non-protein coding RNA 491
A_21_P0012116	ZNF850	zinc finger protein 850	GO:0006351(transcription, DNA-templated);GO:0006355(regulation of transcription, DNA-templated)	GO:0005634(nucleus)	GO:0003677(DNA binding);GO:0046872(metal ion binding)
A_32_P204722
A_21_P0000208	SNORD22	small nucleolar RNA, C/D box 22
A_23_P48166	TWF1	twinfilin actin-binding protein 1	GO:0030837(negative regulation of actin filament polymerization);GO:0042989(sequestering of actin monomers);GO:0043538(regulation of actin phosphorylation);GO:0051016(barbed-end actin filament capping)	GO:0005737(cytoplasm);GO:0005911(cell-cell junction);GO:0015629(actin cytoskeleton);GO:0030016(myofibril);GO:0030175(filopodium);GO:0032587(ruffle membrane);GO:0048471(perinuclear region of cytoplasm)	GO:0003785(actin monomer binding);GO:0004713(protein tyrosine kinase activity);GO:0005524(ATP binding);GO:0005546(phosphatidylinositol-4,5-bisphosphate binding)
A_23_P204158	RNFT2	ring finger protein, transmembrane 2		GO:0016021(integral component of membrane)	GO:0008270(zinc ion binding)
A_23_P128174	RAB3IP	RAB3A interacting protein	GO:0006893(Golgi to plasma membrane transport);GO:0015031(protein transport);GO:0033365(protein localization to organelle);GO:0042384(cilium assembly)	GO:0005634(nucleus);GO:0005813(centrosome);GO:0005829(cytosol);GO:0005856(cytoskeleton);GO:0005932(ciliary basal body);GO:0030027(lamellipodium)	GO:0005515(protein binding);GO:0017112(Rab guanyl-nucleotide exchange factor activity)
A_21_P0014103
A_23_P14062	NUP107	nucleoporin 107kDa	GO:0000278(mitotic cell cycle);GO:0005975(carbohydrate metabolic process);GO:0006406(mRNA export from nucleus);GO:0007077(mitotic nuclear envelope disassembly);GO:0008645(hexose transport);GO:0010827(regulation of glucose transport);GO:0015031(protein transport);GO:0015758(glucose transport);GO:0016032(viral process);GO:0019221(cytokine-mediated signaling pathway);GO:0044281(small molecule metabo…	GO:0000776(kinetochore);GO:0000777(condensed chromosome kinetochore);GO:0005635(nuclear envelope);GO:0005643(nuclear pore);GO:0005829(cytosol);GO:0031080(nuclear pore outer ring);GO:0031965(nuclear membrane);GO:0034399(nuclear periphery)	GO:0005487(nucleocytoplasmic transporter activity);GO:0005515(protein binding);GO:0017056(structural constituent of nuclear pore)
A_23_P259611	NME8	NME/NM23 family member 8	GO:0006183(GTP biosynthetic process);GO:0006228(UTP biosynthetic process);GO:0006241(CTP biosynthetic process);GO:0007275(multicellular organismal development);GO:0007283(spermatogenesis);GO:0030154(cell differentiation);GO:0045454(cell redox homeostasis)	GO:0005737(cytoplasm);GO:0015630(microtubule cytoskeleton)	GO:0004550(nucleoside diphosphate kinase activity);GO:0005524(ATP binding)
A_19_P00320354
A_32_P109704	SFSWAP	splicing factor, suppressor of white-apricot homolog (Drosophila)	GO:0006351(transcription, DNA-templated);GO:0006355(regulation of transcription, DNA-templated);GO:0006376(mRNA splice site selection);GO:0006397(mRNA processing);GO:0048025(negative regulation of mRNA splicing, via spliceosome)	GO:0005634(nucleus)	GO:0003723(RNA binding)
A_24_P247454
A_24_P278747	CCND2	cyclin D2	GO:0001934(positive regulation of protein phosphorylation);GO:0007049(cell cycle);GO:0045737(positive regulation of cyclin-dependent protein kinase activity);GO:0051301(cell division)	GO:0000307(cyclin-dependent protein kinase holoenzyme complex);GO:0000785(chromatin);GO:0005634(nucleus);GO:0005730(nucleolus);GO:0005829(cytosol);GO:0031965(nuclear membrane)	GO:0005515(protein binding);GO:0019901(protein kinase binding)
A_21_P0000464	SNORD123	small nucleolar RNA, C/D box 123
A_21_P0005001
A_33_P3327956	ZNF605	zinc finger protein 605	GO:0006351(transcription, DNA-templated);GO:0006355(regulation of transcription, DNA-templated)	GO:0005634(nucleus)	GO:0003677(DNA binding);GO:0046872(metal ion binding)
A_21_P0014378
A_21_P0009730	ZNF582-AS1	ZNF582 antisense RNA 1 (head to head)
A_23_P65618	TGM1	transglutaminase 1	GO:0006464(cellular protein modification process);GO:0009887(organ morphogenesis);GO:0018149(peptide cross-linking);GO:0030216(keratinocyte differentiation);GO:0031424(keratinization);GO:0043163(cell envelope organization)	GO:0001533(cornified envelope);GO:0005913(cell-cell adherens junction);GO:0031224(intrinsic component of membrane)	GO:0003810(protein-glutamine gamma-glutamyltransferase activity);GO:0005515(protein binding);GO:0046872(metal ion binding)
A_23_P204324	DNM1L	dynamin 1-like	GO:0000266(mitochondrial fission);GO:0003374(dynamin polymerization involved in mitochondrial fission);GO:0006184(GTP catabolic process);GO:0006897(endocytosis);GO:0006915(apoptotic process);GO:0006921(cellular component disassembly involved in execution phase of apoptosis);GO:0010821(regulation of mitochondrion organization);GO:0016559(peroxisome fission);GO:0043653(mitochondrial fragmentation i…	GO:0005737(cytoplasm);GO:0005739(mitochondrion);GO:0005741(mitochondrial outer membrane);GO:0005777(peroxisome);GO:0005794(Golgi apparatus);GO:0005829(cytosol);GO:0005874(microtubule);GO:0005905(coated pit);GO:0030054(cell junction);GO:0030672(synaptic vesicle membrane);GO:0043234(protein complex);GO:0048471(perinuclear region of cytoplasm)	GO:0003924(GTPase activity);GO:0005515(protein binding);GO:0005525(GTP binding);GO:0031625(ubiquitin protein ligase binding);GO:0042802(identical protein binding);GO:0042803(protein homodimerization activity)
A_32_P209208	CAPS2	calcyphosine 2			GO:0005509(calcium ion binding)
A_33_P3346936	MON2	MON2 homolog (S. cerevisiae)	GO:0006895(Golgi to endosome transport);GO:0015031(protein transport);GO:0016192(vesicle-mediated transport);GO:0030036(actin cytoskeleton organization)	GO:0005802(trans-Golgi network)	GO:0005086(ARF guanyl-nucleotide exchange factor activity);GO:0005515(protein binding)
A_21_P0000020	RBM19	RNA binding motif protein 19	GO:0007275(multicellular organismal development);GO:0040019(positive regulation of embryonic development)	GO:0005634(nucleus);GO:0005654(nucleoplasm);GO:0005694(chromosome);GO:0005730(nucleolus);GO:0005737(cytoplasm)	GO:0000166(nucleotide binding);GO:0003723(RNA binding)
A_23_P150931	LMBR1L	limb development membrane protein 1-like	GO:0006897(endocytosis)	GO:0005886(plasma membrane);GO:0016021(integral component of membrane)
A_32_P151544	KRT18	keratin 18	GO:0006915(apoptotic process);GO:0007049(cell cycle);GO:0009653(anatomical structure morphogenesis);GO:0019048(modulation by virus of host morphology or physiology);GO:0033209(tumor necrosis factor-mediated signaling pathway);GO:0043000(Golgi to plasma membrane CFTR protein transport);GO:0043066(negative regulation of apoptotic process)	GO:0005730(nucleolus);GO:0005737(cytoplasm);GO:0005815(microtubule organizing center);GO:0005882(intermediate filament);GO:0034451(centriolar satellite);GO:0045095(keratin filament);GO:0048471(perinuclear region of cytoplasm)	GO:0005198(structural molecule activity);GO:0005515(protein binding);GO:0097110(scaffold protein binding)
A_21_P0010308	LINC00649	long intergenic non-protein coding RNA 649
A_23_P141345	MPP3	membrane protein, palmitoylated 3 (MAGUK p55 subfamily member 3)	GO:0007165(signal transduction)	GO:0005887(integral component of plasma membrane);GO:0009986(cell surface)	GO:0004385(guanylate kinase activity);GO:0030165(PDZ domain binding)
A_32_P30649	ETV5	ets variant 5	GO:0007274(neuromuscular synaptic transmission);GO:0007610(behavior);GO:0034599(cellular response to oxidative stress);GO:0045666(positive regulation of neuron differentiation);GO:0045893(positive regulation of transcription, DNA-templated);GO:0048133(male germ-line stem cell division);GO:0050807(regulation of synapse organization);GO:0060252(positive regulation of glial cell proliferation);GO:00…	GO:0005634(nucleus)	GO:0003677(DNA binding);GO:0003700(sequence-specific DNA binding transcription factor activity);GO:0043565(sequence-specific DNA binding);GO:0044212(transcription regulatory region DNA binding)
A_23_P76364	CD9	CD9 molecule	GO:0002576(platelet degranulation);GO:0006928(cellular component movement);GO:0007155(cell adhesion);GO:0007338(single fertilization);GO:0007342(fusion of sperm to egg plasma membrane);GO:0007420(brain development);GO:0007596(blood coagulation);GO:0008285(negative regulation of cell proliferation);GO:0009414(response to water deprivation);GO:0014003(oligodendrocyte development);GO:0030168(platele…	GO:0005886(plasma membrane);GO:0005887(integral component of plasma membrane);GO:0009897(external side of plasma membrane);GO:0016324(apical plasma membrane);GO:0031092(platelet alpha granule membrane)	GO:0005178(integrin binding);GO:0005515(protein binding)
A_33_P3250840	NIPA1	non imprinted in Prader-Willi/Angelman syndrome 1	GO:0008219(cell death)	GO:0005769(early endosome);GO:0005886(plasma membrane);GO:0016021(integral component of membrane)	GO:0015095(magnesium ion transmembrane transporter activity)
A_33_P3328450	HMX1	H6 family homeobox 1	GO:0006351(transcription, DNA-templated);GO:0007275(multicellular organismal development);GO:0045892(negative regulation of transcription, DNA-templated)	GO:0005634(nucleus)	GO:0003677(DNA binding);GO:0003700(sequence-specific DNA binding transcription factor activity);GO:0043565(sequence-specific DNA binding)
A_33_P3343428	TRAF3IP2	TRAF3 interacting protein 2	GO:0001783(B cell apoptotic process);GO:0006959(humoral immune response);GO:0035556(intracellular signal transduction);GO:0043123(positive regulation of I-kappaB kinase/NF-kappaB signaling);GO:0048305(immunoglobulin secretion)	GO:0005575(cellular_component)	GO:0005515(protein binding)
A_23_P207850	TNS4	tensin 4	GO:0006915(apoptotic process);GO:0008104(protein localization)	GO:0005737(cytoplasm);GO:0005856(cytoskeleton);GO:0005925(focal adhesion)	GO:0003779(actin binding);GO:0005515(protein binding)
A_19_P00321687	LOC92249	uncharacterized LOC92249
A_21_P0014913	LINC00458	long intergenic non-protein coding RNA 458
A_23_P90223	ZNF585B	zinc finger protein 585B	GO:0006351(transcription, DNA-templated);GO:0006355(regulation of transcription, DNA-templated)	GO:0005634(nucleus)	GO:0003676(nucleic acid binding);GO:0046872(metal ion binding)
A_23_P2446	TMEM5	transmembrane protein 5		GO:0005887(integral component of plasma membrane)
A_24_P93754	KDM4C	lysine (K)-specific demethylase 4C	GO:0006351(transcription, DNA-templated);GO:0006357(regulation of transcription from RNA polymerase II promoter);GO:0008284(positive regulation of cell proliferation);GO:0033169(histone H3-K9 demethylation)	GO:0000790(nuclear chromatin)	GO:0008270(zinc ion binding);GO:0019899(enzyme binding);GO:0032454(histone demethylase activity (H3-K9 specific));GO:0050681(androgen receptor binding);GO:0051213(dioxygenase activity)
A_23_P53588	WNT5B	wingless-type MMTV integration site family, member 5B	GO:0002062(chondrocyte differentiation);GO:0016055(Wnt signaling pathway);GO:0030182(neuron differentiation);GO:0030335(positive regulation of cell migration);GO:0045165(cell fate commitment);GO:0045444(fat cell differentiation);GO:0045600(positive regulation of fat cell differentiation);GO:0070307(lens fiber cell development);GO:0071300(cellular response to retinoic acid);GO:0090090(negative reg…	GO:0005576(extracellular region);GO:0005578(proteinaceous extracellular matrix);GO:0005615(extracellular space);GO:0005788(endoplasmic reticulum lumen);GO:0005796(Golgi lumen);GO:0005886(plasma membrane);GO:0009986(cell surface)	GO:0005102(receptor binding);GO:0005109(frizzled binding)
A_24_P215475	ZNF10	zinc finger protein 10	GO:0006351(transcription, DNA-templated);GO:0006355(regulation of transcription, DNA-templated)	GO:0005634(nucleus)	GO:0003677(DNA binding);GO:0005515(protein binding);GO:0046872(metal ion binding)
A_24_P1919	NF1	neurofibromin 1	GO:0000165(MAPK cascade);GO:0001649(osteoblast differentiation);GO:0001656(metanephros development);GO:0001666(response to hypoxia);GO:0001889(liver development);GO:0001937(negative regulation of endothelial cell proliferation);GO:0001938(positive regulation of endothelial cell proliferation);GO:0001952(regulation of cell-matrix adhesion);GO:0001953(negative regulation of cell-matrix adhesion);GO…	GO:0005634(nucleus);GO:0005737(cytoplasm);GO:0030424(axon);GO:0030425(dendrite);GO:0031235(intrinsic component of the cytoplasmic side of the plasma membrane)	GO:0005099(Ras GTPase activator activity);GO:0005515(protein binding)
A_24_P30567	SPPL3	signal peptide peptidase like 3	GO:0006509(membrane protein ectodomain proteolysis)	GO:0005791(rough endoplasmic reticulum);GO:0030660(Golgi-associated vesicle membrane);GO:0071458(integral component of cytoplasmic side of endoplasmic reticulum membrane);GO:0071556(integral component of lumenal side of endoplasmic reticulum membrane)	GO:0042500(aspartic endopeptidase activity, intramembrane cleaving);GO:0042803(protein homodimerization activity)
A_23_P366035	ABHD12B	abhydrolase domain containing 12B			GO:0047372(acylglycerol lipase activity)
A_24_P415624	MLXIP	MLX interacting protein	GO:0006351(transcription, DNA-templated);GO:0006355(regulation of transcription, DNA-templated);GO:0006913(nucleocytoplasmic transport)	GO:0005634(nucleus);GO:0005741(mitochondrial outer membrane)	GO:0003677(DNA binding);GO:0046983(protein dimerization activity)
A_33_P3295550	TET1	tet methylcytosine dioxygenase 1	GO:0001826(inner cell mass cell differentiation);GO:0006351(transcription, DNA-templated);GO:0006493(protein O-linked glycosylation);GO:0016568(chromatin modification);GO:0019827(stem cell maintenance);GO:0044030(regulation of DNA methylation);GO:0045944(positive regulation of transcription from RNA polymerase II promoter);GO:0080111(DNA demethylation);GO:0090310(negative regulation of methylatio…	GO:0005634(nucleus)	GO:0005506(iron ion binding);GO:0008270(zinc ion binding);GO:0043566(structure-specific DNA binding);GO:0070579(methylcytosine dioxygenase activity)
A_24_P282547	CFHR4	complement factor H-related 4	GO:0006869(lipid transport)	GO:0005576(extracellular region)	GO:0005319(lipid transporter activity)
A_33_P3316770	SLCO1A2	solute carrier organic anion transporter family, member 1A2	GO:0008206(bile acid metabolic process);GO:0015711(organic anion transport);GO:0015721(bile acid and bile salt transport);GO:0043252(sodium-independent organic anion transport);GO:0044281(small molecule metabolic process);GO:0055085(transmembrane transport)	GO:0005886(plasma membrane);GO:0016021(integral component of membrane)	GO:0008514(organic anion transmembrane transporter activity)
A_23_P151059	FAM90A1	family with sequence similarity 90, member A1			GO:0003676(nucleic acid binding);GO:0008270(zinc ion binding)
A_21_P0000491	SNAR-G1	small ILF3/NF90-associated RNA G1
A_21_P0014377	LOC728485	uncharacterized LOC728485
A_21_P0011069	LOC100506691	uncharacterized LOC100506691
A_21_P0011142	NAP1L1	nucleosome assembly protein 1-like 1	GO:0006260(DNA replication);GO:0006334(nucleosome assembly);GO:0008284(positive regulation of cell proliferation)	GO:0005634(nucleus);GO:0042470(melanosome)	GO:0005515(protein binding)
A_23_P257164	AMT	aminomethyltransferase	GO:0006546(glycine catabolic process)	GO:0005739(mitochondrion)	GO:0004047(aminomethyltransferase activity);GO:0008483(transaminase activity)
A_21_P0012091	FAR2P2	fatty acyl CoA reductase 2 pseudogene 2
A_23_P74609	G0S2	G0/G1switch 2	GO:0044255(cellular lipid metabolic process);GO:0044281(small molecule metabolic process);GO:0097191(extrinsic apoptotic signaling pathway);GO:2001238(positive regulation of extrinsic apoptotic signaling pathway)	GO:0005739(mitochondrion);GO:0005811(lipid particle)	GO:0003674(molecular_function);GO:0005515(protein binding)
A_33_P3246244
A_24_P229164	HIP1R	huntingtin interacting protein 1 related	GO:0006898(receptor-mediated endocytosis)	GO:0005856(cytoskeleton);GO:0005905(coated pit);GO:0030136(clathrin-coated vesicle);GO:0030665(clathrin-coated vesicle membrane);GO:0048471(perinuclear region of cytoplasm)	GO:0003779(actin binding);GO:0005515(protein binding);GO:0035091(phosphatidylinositol binding)
A_23_P76159	EEA1	early endosome antigen 1	GO:0006897(endocytosis);GO:0006906(vesicle fusion);GO:0016189(synaptic vesicle to endosome fusion);GO:0045022(early endosome to late endosome transport)	GO:0005737(cytoplasm);GO:0005769(early endosome);GO:0005829(cytosol);GO:0005886(plasma membrane);GO:0005969(serine-pyruvate aminotransferase complex);GO:0016020(membrane);GO:0019897(extrinsic component of plasma membrane);GO:0031901(early endosome membrane);GO:0055037(recycling endosome)	GO:0005515(protein binding);GO:0005516(calmodulin binding);GO:0005545(1-phosphatidylinositol binding);GO:0008270(zinc ion binding);GO:0030742(GTP-dependent protein binding);GO:0042803(protein homodimerization activity)
A_23_P390734	FGFR1OP2	FGFR1 oncogene partner 2	GO:0042060(wound healing)	GO:0005829(cytosol)	GO:0042803(protein homodimerization activity)
A_23_P30983	GJB7	gap junction protein, beta 7, 25kDa	GO:0007154(cell communication)	GO:0005922(connexon complex);GO:0016021(integral component of membrane)
A_21_P0012089	FAR2P1	fatty acyl CoA reductase 2 pseudogene 1			GO:0080019(fatty-acyl-CoA reductase (alcohol-forming) activity)
A_21_P0009651
A_23_P420348	POTED	POTE ankyrin domain family, member D		GO:0005886(plasma membrane)
A_21_P0011068	LOC100506691	uncharacterized LOC100506691
A_21_P0014674
A_21_P0000212	SNORA68	small nucleolar RNA, H/ACA box 68
A_24_P39101	KCTD10	potassium channel tetramerization domain containing 10	GO:0016567(protein ubiquitination);GO:0043161(proteasome-mediated ubiquitin-dependent protein catabolic process);GO:0051260(protein homooligomerization)	GO:0005634(nucleus);GO:0005730(nucleolus);GO:0005737(cytoplasm);GO:0031463(Cul3-RING ubiquitin ligase complex)	GO:0004842(ubiquitin-protein ligase activity)
A_24_P67946	NUDT4	nudix (nucleoside diphosphate linked moiety X)-type motif 4	GO:0009187(cyclic nucleotide metabolic process);GO:0019722(calcium-mediated signaling);GO:0019935(cyclic-nucleotide-mediated signaling);GO:0035556(intracellular signal transduction);GO:0043647(inositol phosphate metabolic process);GO:0044281(small molecule metabolic process);GO:0046831(regulation of RNA export from nucleus);GO:0046907(intracellular transport)	GO:0005622(intracellular);GO:0005829(cytosol)	GO:0008486(diphosphoinositol-polyphosphate diphosphatase activity);GO:0030515(snoRNA binding);GO:0046872(metal ion binding);GO:0050072(m7G(5')pppN diphosphatase activity);GO:0052840(inositol diphosphate tetrakisphosphate diphosphatase activity);GO:0052843(inositol-1-diphosphate-2,3,4,5,6-pentakisphosphate diphosphatase activity);GO:0052844(inositol-3-diphosphate-1,2,4,5,6-pentakisphosphate diphos…
A_33_P3423941	IFITM1	interferon induced transmembrane protein 1	GO:0001503(ossification);GO:0007166(cell surface receptor signaling pathway);GO:0008285(negative regulation of cell proliferation);GO:0009615(response to virus);GO:0019221(cytokine-mediated signaling pathway);GO:0030336(negative regulation of cell migration);GO:0034341(response to interferon-gamma);GO:0035455(response to interferon-alpha);GO:0035456(response to interferon-beta);GO:0045071(negativ…	GO:0005886(plasma membrane);GO:0016021(integral component of membrane)	GO:0005057(receptor signaling protein activity);GO:0005515(protein binding)
A_33_P3280950	A2M-AS1	A2M antisense RNA 1
A_33_P3260575	CERCAM	cerebral endothelial cell adhesion molecule	GO:0006928(cellular component movement);GO:0007155(cell adhesion);GO:0007159(leukocyte cell-cell adhesion);GO:0009103(lipopolysaccharide biosynthetic process)	GO:0005788(endoplasmic reticulum lumen);GO:0005886(plasma membrane)
A_23_P87709	PLBD1	phospholipase B domain containing 1	GO:0006644(phospholipid metabolic process);GO:0016042(lipid catabolic process);GO:0036149(phosphatidylinositol acyl-chain remodeling);GO:0036151(phosphatidylcholine acyl-chain remodeling);GO:0036152(phosphatidylethanolamine acyl-chain remodeling);GO:0044281(small molecule metabolic process);GO:0046474(glycerophospholipid biosynthetic process)	GO:0005576(extracellular region);GO:0005829(cytosol)	GO:0016787(hydrolase activity)
A_24_P386746	RBP5	retinol binding protein 5, cellular	GO:0006810(transport)	GO:0005737(cytoplasm)	GO:0005215(transporter activity);GO:0005501(retinoid binding);GO:0016918(retinal binding);GO:0019841(retinol binding)
A_23_P501007	EFEMP1	EGF containing fibulin-like extracellular matrix protein 1	GO:0006355(regulation of transcription, DNA-templated);GO:0007173(epidermal growth factor receptor signaling pathway);GO:0007601(visual perception);GO:0018108(peptidyl-tyrosine phosphorylation);GO:0030198(extracellular matrix organization);GO:0032331(negative regulation of chondrocyte differentiation)	GO:0005576(extracellular region);GO:0005578(proteinaceous extracellular matrix);GO:0005615(extracellular space);GO:0031012(extracellular matrix)	GO:0005006(epidermal growth factor-activated receptor activity);GO:0005154(epidermal growth factor receptor binding);GO:0005509(calcium ion binding);GO:0005515(protein binding);GO:0008083(growth factor activity)
A_21_P0011107	ZNF891	zinc finger protein 891	GO:0006351(transcription, DNA-templated);GO:0006355(regulation of transcription, DNA-templated)	GO:0005634(nucleus)	GO:0003677(DNA binding);GO:0046872(metal ion binding)
A_23_P129577	TIGD7	tigger transposable element derived 7		GO:0005634(nucleus)	GO:0003677(DNA binding)
A_33_P3268910	SPRY1	sprouty homolog 1, antagonist of FGF signaling (Drosophila)	GO:0001656(metanephros development);GO:0001657(ureteric bud development);GO:0001759(organ induction);GO:0007173(epidermal growth factor receptor signaling pathway);GO:0008285(negative regulation of cell proliferation);GO:0034261(negative regulation of Ras GTPase activity);GO:0040037(negative regulation of fibroblast growth factor receptor signaling pathway);GO:0042059(negative regulation of epide…	GO:0005737(cytoplasm);GO:0005829(cytosol);GO:0005886(plasma membrane);GO:0030027(lamellipodium)	GO:0005515(protein binding)
A_33_P3226377	PRH2	proline-rich protein HaeIII subfamily 2		GO:0005615(extracellular space)	GO:0005515(protein binding)
A_23_P1431	BMPR1A	bone morphogenetic protein receptor, type IA	GO:0001701(in utero embryonic development);GO:0001707(mesoderm formation);GO:0001756(somitogenesis);GO:0001880(Mullerian duct regression);GO:0002053(positive regulation of mesenchymal cell proliferation);GO:0003272(endocardial cushion formation);GO:0006468(protein phosphorylation);GO:0006955(immune response);GO:0007179(transforming growth factor beta receptor signaling pathway);GO:0007398(ectoder…	GO:0005886(plasma membrane);GO:0005901(caveola);GO:0016021(integral component of membrane);GO:0030425(dendrite);GO:0043025(neuronal cell body)	GO:0000981(sequence-specific DNA binding RNA polymerase II transcription factor activity);GO:0004674(protein serine/threonine kinase activity);GO:0004675(transmembrane receptor protein serine/threonine kinase activity);GO:0005024(transforming growth factor beta-activated receptor activity);GO:0005515(protein binding);GO:0005524(ATP binding);GO:0042803(protein homodimerization activity);GO:0046332…
A_32_P73045	CMAS	cytidine monophosphate N-acetylneuraminic acid synthetase	GO:0006054(N-acetylneuraminate metabolic process);GO:0009103(lipopolysaccharide biosynthetic process)	GO:0005634(nucleus)	GO:0008781(N-acylneuraminate cytidylyltransferase activity)
A_21_P0009150	LOC100507351	uncharacterized LOC100507351
A_23_P201368	CTBS	chitobiase, di-N-acetyl-	GO:0006032(chitin catabolic process);GO:0009313(oligosaccharide catabolic process)	GO:0005764(lysosome)	GO:0004568(chitinase activity)
A_23_P139558	TBC1D15	TBC1 domain family, member 15	GO:0032313(regulation of Rab GTPase activity)	GO:0005576(extracellular region);GO:0005737(cytoplasm);GO:0005739(mitochondrion)	GO:0005097(Rab GTPase activator activity);GO:0005515(protein binding)
A_33_P3340254	KMT2D	lysine (K)-specific methyltransferase 2D	GO:0001555(oocyte growth);GO:0001701(in utero embryonic development);GO:0006342(chromatin silencing);GO:0006351(transcription, DNA-templated);GO:0006355(regulation of transcription, DNA-templated);GO:0008284(positive regulation of cell proliferation);GO:0033148(positive regulation of intracellular estrogen receptor signaling pathway);GO:0043627(response to estrogen);GO:0045944(positive regulation…	GO:0005634(nucleus);GO:0035097(histone methyltransferase complex)	GO:0003677(DNA binding);GO:0005515(protein binding);GO:0008270(zinc ion binding);GO:0018024(histone-lysine N-methyltransferase activity);GO:0044212(transcription regulatory region DNA binding)
A_23_P16384	NLRP7	NLR family, pyrin domain containing 7			GO:0005524(ATP binding)
A_23_P333138	MON2	MON2 homolog (S. cerevisiae)	GO:0006895(Golgi to endosome transport);GO:0015031(protein transport);GO:0016192(vesicle-mediated transport);GO:0030036(actin cytoskeleton organization)	GO:0005802(trans-Golgi network)	GO:0005086(ARF guanyl-nucleotide exchange factor activity);GO:0005515(protein binding)
A_23_P145606	CHRM2	cholinergic receptor, muscarinic 2	GO:0007186(G-protein coupled receptor signaling pathway);GO:0007187(G-protein coupled receptor signaling pathway, coupled to cyclic nucleotide second messenger);GO:0007188(adenylate cyclase-modulating G-protein coupled receptor signaling pathway);GO:0007207(phospholipase C-activating G-protein coupled acetylcholine receptor signaling pathway);GO:0007399(nervous system development);GO:0008016(regu…	GO:0005886(plasma membrane);GO:0005887(integral component of plasma membrane);GO:0030054(cell junction);GO:0045211(postsynaptic membrane)	GO:0016907(G-protein coupled acetylcholine receptor activity)
A_24_P142503	SLC47A1	solute carrier family 47 (multidrug and toxin extrusion), member 1	GO:0015695(organic cation transport);GO:0055085(transmembrane transport)	GO:0005886(plasma membrane);GO:0016021(integral component of membrane);GO:0031988(membrane-bounded vesicle)	GO:0005451(monovalent cation:hydrogen antiporter activity);GO:0015238(drug transmembrane transporter activity)
A_33_P3412613	TMPO	thymopoietin	GO:0006355(regulation of transcription, DNA-templated)	GO:0000785(chromatin);GO:0005634(nucleus);GO:0005635(nuclear envelope);GO:0005637(nuclear inner membrane);GO:0016021(integral component of membrane)	GO:0003677(DNA binding);GO:0005515(protein binding);GO:0005521(lamin binding)
A_21_P0000707	FAM24B	family with sequence similarity 24, member B		GO:0005576(extracellular region)
A_33_P3307133	GRIK2	glutamate receptor, ionotropic, kainate 2	GO:0001662(behavioral fear response);GO:0006810(transport);GO:0006874(cellular calcium ion homeostasis);GO:0006886(intracellular protein transport);GO:0007215(glutamate receptor signaling pathway);GO:0007268(synaptic transmission);GO:0019228(neuronal action potential);GO:0035249(synaptic transmission, glutamatergic);GO:0043524(negative regulation of neuron apoptotic process);GO:0048169(regulation…	GO:0005886(plasma membrane);GO:0005887(integral component of plasma membrane);GO:0030054(cell junction);GO:0032983(kainate selective glutamate receptor complex);GO:0042734(presynaptic membrane);GO:0043025(neuronal cell body);GO:0045211(postsynaptic membrane)	GO:0005234(extracellular-glutamate-gated ion channel activity);GO:0015277(kainate selective glutamate receptor activity)
A_23_P321501	DHRS2	dehydrogenase/reductase (SDR family) member 2	GO:0008207(C21-steroid hormone metabolic process);GO:0008285(negative regulation of cell proliferation);GO:0009636(response to toxic substance);GO:0034599(cellular response to oxidative stress);GO:0043011(myeloid dendritic cell differentiation);GO:0043066(negative regulation of apoptotic process);GO:0055114(oxidation-reduction process)	GO:0005634(nucleus);GO:0005635(nuclear envelope);GO:0005737(cytoplasm);GO:0005739(mitochondrion);GO:0005759(mitochondrial matrix)	GO:0004090(carbonyl reductase (NADPH) activity)
A_23_P42718	NFE2L3	nuclear factor, erythroid 2-like 3	GO:0006366(transcription from RNA polymerase II promoter)	GO:0005634(nucleus)	GO:0003700(sequence-specific DNA binding transcription factor activity);GO:0003713(transcription coactivator activity);GO:0043565(sequence-specific DNA binding)
A_33_P3352867	PCDHA6	protocadherin alpha 6	GO:0007155(cell adhesion);GO:0007156(homophilic cell adhesion);GO:0007399(nervous system development)	GO:0005576(extracellular region);GO:0005887(integral component of plasma membrane)	GO:0005509(calcium ion binding)
A_23_P401472	CHRM3	cholinergic receptor, muscarinic 3	GO:0003056(regulation of vascular smooth muscle contraction);GO:0006112(energy reserve metabolic process);GO:0006464(cellular protein modification process);GO:0006939(smooth muscle contraction);GO:0007165(signal transduction);GO:0007186(G-protein coupled receptor signaling pathway);GO:0007399(nervous system development);GO:0008283(cell proliferation);GO:0044281(small molecule metabolic process);G…	GO:0005886(plasma membrane);GO:0005887(integral component of plasma membrane);GO:0016323(basolateral plasma membrane);GO:0030054(cell junction);GO:0030425(dendrite);GO:0032279(asymmetric synapse);GO:0043679(axon terminus);GO:0045211(postsynaptic membrane)	GO:0004435(phosphatidylinositol phospholipase C activity);GO:0004872(receptor activity);GO:0005515(protein binding);GO:0008144(drug binding);GO:0016907(G-protein coupled acetylcholine receptor activity);GO:0042166(acetylcholine binding)
A_24_P170753	EP400NL	EP400 N-terminal like
A_33_P3417318	ZNF891	zinc finger protein 891	GO:0006351(transcription, DNA-templated);GO:0006355(regulation of transcription, DNA-templated)	GO:0005634(nucleus)	GO:0003677(DNA binding);GO:0046872(metal ion binding)
A_32_P52816	TM7SF3	transmembrane 7 superfamily member 3		GO:0005886(plasma membrane);GO:0016021(integral component of membrane)
A_23_P139929	ERP29	endoplasmic reticulum protein 29	GO:0006457(protein folding);GO:0006886(intracellular protein transport);GO:0009306(protein secretion)	GO:0005783(endoplasmic reticulum);GO:0005788(endoplasmic reticulum lumen);GO:0009986(cell surface);GO:0042470(melanosome)	GO:0003756(protein disulfide isomerase activity)
A_24_P118489	WHAMM	WAS protein homolog associated with actin, golgi membranes and microtubules		GO:0005737(cytoplasm);GO:0005793(endoplasmic reticulum-Golgi intermediate compartment);GO:0005794(Golgi apparatus);GO:0030659(cytoplasmic vesicle membrane)	GO:0003779(actin binding)
A_33_P3315475	WHAMM	WAS protein homolog associated with actin, golgi membranes and microtubules		GO:0005737(cytoplasm);GO:0005793(endoplasmic reticulum-Golgi intermediate compartment);GO:0005794(Golgi apparatus);GO:0030659(cytoplasmic vesicle membrane)	GO:0003779(actin binding)
A_23_P25215	RECQL	RecQ protein-like (DNA helicase Q1-like)	GO:0000733(DNA strand renaturation);GO:0006260(DNA replication);GO:0006281(DNA repair);GO:0006310(DNA recombination);GO:0032508(DNA duplex unwinding)	GO:0005634(nucleus);GO:0005730(nucleolus);GO:0015630(microtubule cytoskeleton)	GO:0003677(DNA binding);GO:0003678(DNA helicase activity);GO:0004003(ATP-dependent DNA helicase activity);GO:0005515(protein binding);GO:0005524(ATP binding);GO:0043140(ATP-dependent 3'-5' DNA helicase activity)
A_21_P0011743	LINC00665	long intergenic non-protein coding RNA 665
A_21_P0001803
A_24_P287233	ARL6IP4	ADP-ribosylation-like factor 6 interacting protein 4	GO:0008380(RNA splicing)	GO:0005634(nucleus)	GO:0005515(protein binding)
A_23_P212728	TBC1D23	TBC1 domain family, member 23	GO:0032680(regulation of tumor necrosis factor production);GO:0032755(positive regulation of interleukin-6 production);GO:0050727(regulation of inflammatory response)		GO:0005097(Rab GTPase activator activity)
A_23_P30200	PCDHB16	protocadherin beta 16	GO:0007156(homophilic cell adhesion);GO:0007268(synaptic transmission);GO:0007416(synapse assembly);GO:0016339(calcium-dependent cell-cell adhesion)	GO:0005886(plasma membrane);GO:0016021(integral component of membrane)	GO:0005509(calcium ion binding)
A_33_P3298492	PCBP2	poly(rC) binding protein 2	GO:0000398(mRNA splicing, via spliceosome);GO:0008380(RNA splicing);GO:0010467(gene expression);GO:0016071(mRNA metabolic process);GO:0032480(negative regulation of type I interferon production);GO:0043161(proteasome-mediated ubiquitin-dependent protein catabolic process);GO:0045087(innate immune response);GO:0050687(negative regulation of defense response to virus);GO:0051607(defense response to…	GO:0005634(nucleus);GO:0005654(nucleoplasm);GO:0005730(nucleolus);GO:0005737(cytoplasm);GO:0005829(cytosol);GO:0030529(ribonucleoprotein complex)	GO:0003677(DNA binding);GO:0003723(RNA binding);GO:0005515(protein binding);GO:0019899(enzyme binding);GO:0031625(ubiquitin protein ligase binding)
A_21_P0000358	SNORA71C	small nucleolar RNA, H/ACA box 71C
A_24_P226962	KIAA0368	KIAA0368	GO:0030433(ER-associated ubiquitin-dependent protein catabolic process)	GO:0000502(proteasome complex);GO:0005634(nucleus);GO:0005769(early endosome);GO:0005770(late endosome);GO:0005771(multivesicular body);GO:0005783(endoplasmic reticulum);GO:0005793(endoplasmic reticulum-Golgi intermediate compartment);GO:0005802(trans-Golgi network);GO:0005813(centrosome);GO:0016023(cytoplasmic membrane-bounded vesicle);GO:0030134(ER to Golgi transport vesicle);GO:0030139(endocyt…	GO:0003674(molecular_function)
A_24_P14531	TM9SF4	transmembrane 9 superfamily protein member 4		GO:0016021(integral component of membrane)
A_21_P0012220	ANKRD20A11P	ankyrin repeat domain 20 family, member A11, pseudogene
A_19_P00318938
A_24_P743907	DNM1L	dynamin 1-like	GO:0000266(mitochondrial fission);GO:0003374(dynamin polymerization involved in mitochondrial fission);GO:0006184(GTP catabolic process);GO:0006897(endocytosis);GO:0006915(apoptotic process);GO:0006921(cellular component disassembly involved in execution phase of apoptosis);GO:0010821(regulation of mitochondrion organization);GO:0016559(peroxisome fission);GO:0043653(mitochondrial fragmentation i…	GO:0005737(cytoplasm);GO:0005739(mitochondrion);GO:0005741(mitochondrial outer membrane);GO:0005777(peroxisome);GO:0005794(Golgi apparatus);GO:0005829(cytosol);GO:0005874(microtubule);GO:0005905(coated pit);GO:0030054(cell junction);GO:0030672(synaptic vesicle membrane);GO:0043234(protein complex);GO:0048471(perinuclear region of cytoplasm)	GO:0003924(GTPase activity);GO:0005515(protein binding);GO:0005525(GTP binding);GO:0031625(ubiquitin protein ligase binding);GO:0042802(identical protein binding);GO:0042803(protein homodimerization activity)
A_24_P825874	POTEI	POTE ankyrin domain family, member I
A_23_P355517	SYNPO2L	synaptopodin 2-like		GO:0005634(nucleus);GO:0005856(cytoskeleton);GO:0030018(Z disc)	GO:0003779(actin binding)
A_23_P150903	FAR2	fatty acyl CoA reductase 2	GO:0008611(ether lipid biosynthetic process);GO:0035336(long-chain fatty-acyl-CoA metabolic process);GO:0044255(cellular lipid metabolic process);GO:0044281(small molecule metabolic process)	GO:0005777(peroxisome);GO:0005778(peroxisomal membrane);GO:0005782(peroxisomal matrix);GO:0005789(endoplasmic reticulum membrane);GO:0016021(integral component of membrane)	GO:0050062(long-chain-fatty-acyl-CoA reductase activity);GO:0080019(fatty-acyl-CoA reductase (alcohol-forming) activity)
A_23_P169629	SHMT2	serine hydroxymethyltransferase 2 (mitochondrial)	GO:0006564(L-serine biosynthetic process);GO:0006730(one-carbon metabolic process);GO:0008284(positive regulation of cell proliferation);GO:0019264(glycine biosynthetic process from serine);GO:0035999(tetrahydrofolate interconversion);GO:0051289(protein homotetramerization)	GO:0005739(mitochondrion);GO:0005743(mitochondrial inner membrane);GO:0005758(mitochondrial intermembrane space);GO:0005759(mitochondrial matrix);GO:0015630(microtubule cytoskeleton);GO:0042645(mitochondrial nucleoid)	GO:0003682(chromatin binding);GO:0004372(glycine hydroxymethyltransferase activity);GO:0008732(L-allo-threonine aldolase activity);GO:0016597(amino acid binding);GO:0030170(pyridoxal phosphate binding);GO:0042802(identical protein binding)
A_23_P203790	OS9	osteosarcoma amplified 9, endoplasmic reticulum lectin	GO:0006605(protein targeting);GO:0006621(protein retention in ER lumen);GO:0016567(protein ubiquitination);GO:0030433(ER-associated ubiquitin-dependent protein catabolic process);GO:0034976(response to endoplasmic reticulum stress);GO:0042787(protein ubiquitination involved in ubiquitin-dependent protein catabolic process)	GO:0000836(Hrd1p ubiquitin ligase complex);GO:0005788(endoplasmic reticulum lumen)	GO:0001948(glycoprotein binding);GO:0002020(protease binding);GO:0005515(protein binding)
A_33_P3273324	ZNF880	zinc finger protein 880	GO:0006355(regulation of transcription, DNA-templated)	GO:0005622(intracellular)	GO:0003676(nucleic acid binding);GO:0046872(metal ion binding)
A_23_P116264	NRGN	neurogranin (protein kinase C substrate, RC3)	GO:0007165(signal transduction);GO:0007399(nervous system development)		GO:0005516(calmodulin binding)
A_24_P159837	ZNF302	zinc finger protein 302	GO:0006351(transcription, DNA-templated);GO:0006355(regulation of transcription, DNA-templated)	GO:0005634(nucleus)	GO:0003677(DNA binding);GO:0046872(metal ion binding)
A_23_P314191	ZDHHC17	zinc finger, DHHC-type containing 17	GO:0007165(signal transduction);GO:0015693(magnesium ion transport);GO:0018345(protein palmitoylation);GO:0042953(lipoprotein transport);GO:0043123(positive regulation of I-kappaB kinase/NF-kappaB signaling)	GO:0000139(Golgi membrane);GO:0005737(cytoplasm);GO:0005794(Golgi apparatus);GO:0016021(integral component of membrane);GO:0030660(Golgi-associated vesicle membrane);GO:0043231(intracellular membrane-bounded organelle)	GO:0004871(signal transducer activity);GO:0005515(protein binding);GO:0008270(zinc ion binding);GO:0015095(magnesium ion transmembrane transporter activity);GO:0019706(protein-cysteine S-palmitoyltransferase activity)
A_21_P0011397	WHAMMP2	WAS protein homolog associated with actin, golgi membranes and microtubules pseudogene 2
A_24_P42136	KRT18	keratin 18	GO:0006915(apoptotic process);GO:0007049(cell cycle);GO:0009653(anatomical structure morphogenesis);GO:0019048(modulation by virus of host morphology or physiology);GO:0033209(tumor necrosis factor-mediated signaling pathway);GO:0043000(Golgi to plasma membrane CFTR protein transport);GO:0043066(negative regulation of apoptotic process)	GO:0005730(nucleolus);GO:0005737(cytoplasm);GO:0005815(microtubule organizing center);GO:0005882(intermediate filament);GO:0034451(centriolar satellite);GO:0045095(keratin filament);GO:0048471(perinuclear region of cytoplasm)	GO:0005198(structural molecule activity);GO:0005515(protein binding);GO:0097110(scaffold protein binding)
A_19_P00316325	LOC92249	uncharacterized LOC92249
A_23_P2294	HELB	helicase (DNA) B	GO:0006260(DNA replication);GO:0006269(DNA replication, synthesis of RNA primer)	GO:0005658(alpha DNA polymerase:primase complex)	GO:0005524(ATP binding);GO:0017116(single-stranded DNA-dependent ATP-dependent DNA helicase activity);GO:0043141(ATP-dependent 5'-3' DNA helicase activity)
A_21_P0007547	LOC100288798	uncharacterized LOC100288798
A_21_P0009702
A_23_P57199	GGTLC1	gamma-glutamyltransferase light chain 1	GO:0006749(glutathione metabolic process);GO:0019370(leukotriene biosynthetic process)	GO:0031362(anchored component of external side of plasma membrane)	GO:0003840(gamma-glutamyltransferase activity)
A_33_P3238280	ESYT3	extended synaptotagmin-like protein 3		GO:0005886(plasma membrane);GO:0016021(integral component of membrane)	GO:0005515(protein binding)
A_23_P142974	ARHGAP25	Rho GTPase activating protein 25	GO:0007264(small GTPase mediated signal transduction);GO:0051056(regulation of small GTPase mediated signal transduction)	GO:0005829(cytosol)	GO:0005096(GTPase activator activity);GO:0005543(phospholipid binding)
A_33_P3415191	ATP8B1	ATPase, aminophospholipid transporter, class I, type 8B, member 1	GO:0006200(ATP catabolic process);GO:0008206(bile acid metabolic process);GO:0015721(bile acid and bile salt transport);GO:0034220(ion transmembrane transport);GO:0045332(phospholipid translocation);GO:0045892(negative regulation of transcription, DNA-templated);GO:0055085(transmembrane transport)	GO:0005783(endoplasmic reticulum);GO:0005886(plasma membrane);GO:0005887(integral component of plasma membrane);GO:0016324(apical plasma membrane);GO:0031526(brush border membrane)	GO:0000287(magnesium ion binding);GO:0004012(phospholipid-translocating ATPase activity);GO:0005515(protein binding);GO:0005524(ATP binding);GO:0016887(ATPase activity);GO:0019829(cation-transporting ATPase activity)
A_21_P0013956	PPFIA4	protein tyrosine phosphatase, receptor type, f polypeptide (PTPRF), interacting protein (liprin), alpha 4	GO:0007154(cell communication)	GO:0005622(intracellular);GO:0005737(cytoplasm);GO:0009986(cell surface)	GO:0005515(protein binding)
A_23_P141680	BCAS3	breast carcinoma amplified sequence 3		GO:0005634(nucleus);GO:0005737(cytoplasm);GO:0071944(cell periphery)	GO:0005515(protein binding)
A_23_P329375	POU6F1	POU class 6 homeobox 1	GO:0006351(transcription, DNA-templated);GO:0007420(brain development);GO:0007507(heart development);GO:0007517(muscle organ development)	GO:0031965(nuclear membrane);GO:0043231(intracellular membrane-bounded organelle)	GO:0003700(sequence-specific DNA binding transcription factor activity);GO:0043565(sequence-specific DNA binding)
A_32_P210202	E2F7	E2F transcription factor 7	GO:0000122(negative regulation of transcription from RNA polymerase II promoter);GO:0001890(placenta development);GO:0002040(sprouting angiogenesis);GO:0006351(transcription, DNA-templated);GO:0008285(negative regulation of cell proliferation);GO:0030330(DNA damage response, signal transduction by p53 class mediator);GO:0032466(negative regulation of cytokinesis);GO:0032877(positive regulation of…	GO:0005634(nucleus);GO:0005667(transcription factor complex)	GO:0001047(core promoter binding);GO:0003700(sequence-specific DNA binding transcription factor activity);GO:0003714(transcription corepressor activity);GO:0005515(protein binding);GO:0042802(identical protein binding)
A_23_P98963	CCNT1	cyclin T1	GO:0000079(regulation of cyclin-dependent protein serine/threonine kinase activity);GO:0006351(transcription, DNA-templated);GO:0006366(transcription from RNA polymerase II promoter);GO:0006367(transcription initiation from RNA polymerase II promoter);GO:0006368(transcription elongation from RNA polymerase II promoter);GO:0006468(protein phosphorylation);GO:0007049(cell cycle);GO:0007179(transfor…	GO:0005634(nucleus);GO:0005654(nucleoplasm);GO:0005730(nucleolus);GO:0008024(positive transcription elongation factor complex b)	GO:0003677(DNA binding);GO:0003682(chromatin binding);GO:0005515(protein binding);GO:0017069(snRNA binding);GO:0019901(protein kinase binding);GO:0044212(transcription regulatory region DNA binding)
A_24_P355720	FGF4	fibroblast growth factor 4	GO:0001502(cartilage condensation);GO:0001934(positive regulation of protein phosphorylation);GO:0007165(signal transduction);GO:0007173(epidermal growth factor receptor signaling pathway);GO:0007267(cell-cell signaling);GO:0008284(positive regulation of cell proliferation);GO:0008286(insulin receptor signaling pathway);GO:0008543(fibroblast growth factor receptor signaling pathway);GO:0010463(me…	GO:0005576(extracellular region);GO:0005634(nucleus);GO:0005829(cytosol)	GO:0005104(fibroblast growth factor receptor binding);GO:0008083(growth factor activity);GO:0008201(heparin binding)
A_19_P00321571	LINC01108	long intergenic non-protein coding RNA 1108
A_33_P3361707	MDM2	MDM2 oncogene, E3 ubiquitin protein ligase	GO:0000122(negative regulation of transcription from RNA polymerase II promoter);GO:0006461(protein complex assembly);GO:0006977(DNA damage response, signal transduction by p53 class mediator resulting in cell cycle arrest);GO:0007089(traversing start control point of mitotic cell cycle);GO:0007173(epidermal growth factor receptor signaling pathway);GO:0007268(synaptic transmission);GO:0008284(po…	GO:0005634(nucleus);GO:0005654(nucleoplasm);GO:0005730(nucleolus);GO:0005737(cytoplasm);GO:0005829(cytosol);GO:0005886(plasma membrane);GO:0016604(nuclear body);GO:0030666(endocytic vesicle membrane);GO:0043234(protein complex);GO:0045202(synapse)	GO:0002039(p53 binding);GO:0004842(ubiquitin-protein ligase activity);GO:0005515(protein binding);GO:0008270(zinc ion binding);GO:0019899(enzyme binding);GO:0042802(identical protein binding);GO:0042975(peroxisome proliferator activated receptor binding);GO:0097110(scaffold protein binding)
A_23_P53614	BRAP	BRCA1 associated protein	GO:0000165(MAPK cascade);GO:0007265(Ras protein signal transduction);GO:0009968(negative regulation of signal transduction)	GO:0000151(ubiquitin ligase complex);GO:0005737(cytoplasm)	GO:0000166(nucleotide binding);GO:0004842(ubiquitin-protein ligase activity);GO:0005515(protein binding);GO:0008139(nuclear localization sequence binding);GO:0008270(zinc ion binding)
A_33_P3257042	ZNF850	zinc finger protein 850	GO:0006351(transcription, DNA-templated);GO:0006355(regulation of transcription, DNA-templated)	GO:0005634(nucleus)	GO:0003677(DNA binding);GO:0046872(metal ion binding)
A_23_P9823	MLXIP	MLX interacting protein	GO:0006351(transcription, DNA-templated);GO:0006355(regulation of transcription, DNA-templated);GO:0006913(nucleocytoplasmic transport)	GO:0005634(nucleus);GO:0005741(mitochondrial outer membrane)	GO:0003677(DNA binding);GO:0046983(protein dimerization activity)
A_21_P0012183	ANKRD20A5P	ankyrin repeat domain 20 family, member A5, pseudogene
A_21_P0002397	LOC101929861	uncharacterized LOC101929861
A_23_P319013	ZNF383	zinc finger protein 383	GO:0006351(transcription, DNA-templated);GO:0006355(regulation of transcription, DNA-templated)	GO:0005634(nucleus);GO:0005737(cytoplasm)	GO:0003677(DNA binding);GO:0046872(metal ion binding)
A_24_P386622	ARRB1	arrestin, beta 1	GO:0000187(activation of MAPK activity);GO:0001933(negative regulation of protein phosphorylation);GO:0001934(positive regulation of protein phosphorylation);GO:0002031(G-protein coupled receptor internalization);GO:0002092(positive regulation of receptor internalization);GO:0006366(transcription from RNA polymerase II promoter);GO:0006892(post-Golgi vesicle-mediated transport);GO:0007219(Notch s…	GO:0000139(Golgi membrane);GO:0000785(chromatin);GO:0005634(nucleus);GO:0005737(cytoplasm);GO:0005765(lysosomal membrane);GO:0005829(cytosol);GO:0005834(heterotrimeric G-protein complex);GO:0005886(plasma membrane);GO:0005905(coated pit);GO:0014069(postsynaptic density);GO:0016323(basolateral plasma membrane);GO:0030659(cytoplasmic vesicle membrane);GO:0031143(pseudopodium);GO:0031410(cytoplasmic…	GO:0004402(histone acetyltransferase activity);GO:0004857(enzyme inhibitor activity);GO:0005096(GTPase activator activity);GO:0005159(insulin-like growth factor receptor binding);GO:0005515(protein binding);GO:0008134(transcription factor binding);GO:0030331(estrogen receptor binding);GO:0031434(mitogen-activated protein kinase kinase binding);GO:0031625(ubiquitin protein ligase binding);GO:00316…
A_24_P237804	POTED	POTE ankyrin domain family, member D		GO:0005886(plasma membrane)
A_33_P3361758	FAM227B	family with sequence similarity 227, member B
A_33_P3387155	LOC374443	C-type lectin domain family 2, member D pseudogene
A_21_P0012998
A_23_P29124	GP1BB	glycoprotein Ib (platelet), beta polypeptide	GO:0007155(cell adhesion);GO:0007166(cell surface receptor signaling pathway);GO:0007596(blood coagulation);GO:0007597(blood coagulation, intrinsic pathway);GO:0030168(platelet activation)	GO:0005886(plasma membrane);GO:0005887(integral component of plasma membrane)	GO:0004888(transmembrane signaling receptor activity);GO:0005515(protein binding)
A_33_P3256490	ZYG11A	zyg-11 family member A, cell cycle regulator
A_23_P132316	APOBEC3D	apolipoprotein B mRNA editing enzyme, catalytic polypeptide-like 3D	GO:0010529(negative regulation of transposition);GO:0045087(innate immune response);GO:0045869(negative regulation of single stranded viral RNA replication via double stranded DNA intermediate);GO:0051607(defense response to virus);GO:0070383(DNA cytosine deamination)	GO:0000932(cytoplasmic mRNA processing body);GO:0005737(cytoplasm)	GO:0008270(zinc ion binding);GO:0016814(hydrolase activity, acting on carbon-nitrogen (but not peptide) bonds, in cyclic amidines)
A_23_P72737	IFITM1	interferon induced transmembrane protein 1	GO:0001503(ossification);GO:0007166(cell surface receptor signaling pathway);GO:0008285(negative regulation of cell proliferation);GO:0009615(response to virus);GO:0019221(cytokine-mediated signaling pathway);GO:0030336(negative regulation of cell migration);GO:0034341(response to interferon-gamma);GO:0035455(response to interferon-alpha);GO:0035456(response to interferon-beta);GO:0045071(negativ…	GO:0005886(plasma membrane);GO:0016021(integral component of membrane)	GO:0005057(receptor signaling protein activity);GO:0005515(protein binding)
A_33_P3384260	HNRNPA1	heterogeneous nuclear ribonucleoprotein A1	GO:0000380(alternative mRNA splicing, via spliceosome);GO:0000398(mRNA splicing, via spliceosome);GO:0006397(mRNA processing);GO:0006405(RNA export from nucleus);GO:0008380(RNA splicing);GO:0010467(gene expression);GO:0019048(modulation by virus of host morphology or physiology);GO:0051028(mRNA transport);GO:0051168(nuclear export);GO:0051170(nuclear import)	GO:0005634(nucleus);GO:0005654(nucleoplasm);GO:0005681(spliceosomal complex);GO:0005730(nucleolus);GO:0005737(cytoplasm);GO:0030529(ribonucleoprotein complex);GO:0045111(intermediate filament cytoskeleton);GO:0071013(catalytic step 2 spliceosome)	GO:0000166(nucleotide binding);GO:0003697(single-stranded DNA binding);GO:0003723(RNA binding);GO:0003727(single-stranded RNA binding);GO:0005515(protein binding)
A_23_P353667	MIR7-3HG	MIR7-3 host gene (non-protein coding)
A_33_P3322307	DDX11	DEAD/H (Asp-Glu-Ala-Asp/His) box helicase 11	GO:0000070(mitotic sister chromatid segregation);GO:0000084(mitotic S phase);GO:0000086(G2/M transition of mitotic cell cycle);GO:0006987(activation of signaling protein activity involved in unfolded protein response);GO:0007062(sister chromatid cohesion);GO:0008284(positive regulation of cell proliferation);GO:0019048(modulation by virus of host morphology or physiology);GO:0030968(endoplasmic r…	GO:0000790(nuclear chromatin);GO:0000922(spindle pole);GO:0005634(nucleus);GO:0005654(nucleoplasm);GO:0005730(nucleolus);GO:0030496(midbody)	GO:0003677(DNA binding);GO:0003678(DNA helicase activity);GO:0003723(RNA binding);GO:0004003(ATP-dependent DNA helicase activity);GO:0004386(helicase activity);GO:0005515(protein binding);GO:0005524(ATP binding);GO:0008094(DNA-dependent ATPase activity);GO:0046872(metal ion binding);GO:0051539(4 iron, 4 sulfur cluster binding)
A_23_P36753	ALDH2	aldehyde dehydrogenase 2 family (mitochondrial)	GO:0005975(carbohydrate metabolic process);GO:0006066(alcohol metabolic process);GO:0006068(ethanol catabolic process);GO:0006069(ethanol oxidation);GO:0006805(xenobiotic metabolic process);GO:0007268(synaptic transmission);GO:0042136(neurotransmitter biosynthetic process);GO:0044281(small molecule metabolic process)	GO:0005759(mitochondrial matrix)	GO:0004029(aldehyde dehydrogenase (NAD) activity);GO:0004030(aldehyde dehydrogenase [NAD(P)+] activity);GO:0009055(electron carrier activity)
A_23_P419150	VENTX	VENT homeobox	GO:0007275(multicellular organismal development)	GO:0005634(nucleus)	GO:0003700(sequence-specific DNA binding transcription factor activity);GO:0043565(sequence-specific DNA binding)
A_33_P3253832
A_23_P204269	USP15	ubiquitin specific peptidase 15	GO:0006511(ubiquitin-dependent protein catabolic process);GO:0007179(transforming growth factor beta receptor signaling pathway);GO:0016579(protein deubiquitination);GO:0030509(BMP signaling pathway);GO:0030512(negative regulation of transforming growth factor beta receptor signaling pathway);GO:0035520(monoubiquitinated protein deubiquitination);GO:0060389(pathway-restricted SMAD protein phospho…	GO:0005634(nucleus);GO:0005737(cytoplasm)	GO:0004197(cysteine-type endopeptidase activity);GO:0004221(ubiquitin thiolesterase activity);GO:0004843(ubiquitin-specific protease activity);GO:0005160(transforming growth factor beta receptor binding);GO:0042802(identical protein binding);GO:0046332(SMAD binding)
A_23_P53530	MTERFD3	MTERF domain containing 3	GO:0006351(transcription, DNA-templated);GO:0006355(regulation of transcription, DNA-templated)	GO:0005759(mitochondrial matrix);GO:0042645(mitochondrial nucleoid)	GO:0042803(protein homodimerization activity);GO:0044212(transcription regulatory region DNA binding)
A_21_P0009484
A_32_P170481	LOC100240735	uncharacterized LOC100240735
A_33_P3391126	SPINK5	serine peptidase inhibitor, Kazal type 5	GO:0009913(epidermal cell differentiation);GO:0016525(negative regulation of angiogenesis);GO:0030155(regulation of cell adhesion);GO:0030198(extracellular matrix organization);GO:0030855(epithelial cell differentiation);GO:0035315(hair cell differentiation);GO:0042640(anagen);GO:0045580(regulation of T cell differentiation);GO:0045861(negative regulation of proteolysis);GO:0050777(negative regul…	GO:0005576(extracellular region);GO:0005737(cytoplasm);GO:0005783(endoplasmic reticulum);GO:0005789(endoplasmic reticulum membrane);GO:0005829(cytosol);GO:0005938(cell cortex);GO:0048471(perinuclear region of cytoplasm);GO:0097209(epidermal lamellar body)	GO:0004867(serine-type endopeptidase inhibitor activity)
A_23_P128698	SPRY2	sprouty homolog 2 (Drosophila)	GO:0007173(epidermal growth factor receptor signaling pathway);GO:0007605(sensory perception of sound);GO:0008285(negative regulation of cell proliferation);GO:0008543(fibroblast growth factor receptor signaling pathway);GO:0010628(positive regulation of gene expression);GO:0010801(negative regulation of peptidyl-threonine phosphorylation);GO:0033138(positive regulation of peptidyl-serine phospho…	GO:0005829(cytosol);GO:0005874(microtubule);GO:0005886(plasma membrane);GO:0032587(ruffle membrane)	GO:0005515(protein binding);GO:0019901(protein kinase binding);GO:0030291(protein serine/threonine kinase inhibitor activity);GO:0043539(protein serine/threonine kinase activator activity)
A_23_P147729	SLC35E3	solute carrier family 35, member E3		GO:0016021(integral component of membrane)
A_33_P3529860	KDM2B	lysine (K)-specific demethylase 2B	GO:0000122(negative regulation of transcription from RNA polymerase II promoter);GO:0006351(transcription, DNA-templated);GO:0007283(spermatogenesis);GO:0016577(histone demethylation);GO:0021555(midbrain-hindbrain boundary morphogenesis);GO:0021592(fourth ventricle development);GO:0021670(lateral ventricle development);GO:0021678(third ventricle development);GO:0021993(initiation of neural tube c…	GO:0005634(nucleus);GO:0005730(nucleolus);GO:0031519(PcG protein complex)	GO:0003677(DNA binding);GO:0005515(protein binding);GO:0008270(zinc ion binding);GO:0019843(rRNA binding);GO:0032452(histone demethylase activity);GO:0051864(histone demethylase activity (H3-K36 specific))
A_21_P0000663	LINC00622	long intergenic non-protein coding RNA 622
A_24_P141688	PCBP2	poly(rC) binding protein 2	GO:0000398(mRNA splicing, via spliceosome);GO:0008380(RNA splicing);GO:0010467(gene expression);GO:0016071(mRNA metabolic process);GO:0032480(negative regulation of type I interferon production);GO:0043161(proteasome-mediated ubiquitin-dependent protein catabolic process);GO:0045087(innate immune response);GO:0050687(negative regulation of defense response to virus);GO:0051607(defense response to…	GO:0005634(nucleus);GO:0005654(nucleoplasm);GO:0005730(nucleolus);GO:0005737(cytoplasm);GO:0005829(cytosol);GO:0030529(ribonucleoprotein complex)	GO:0003677(DNA binding);GO:0003723(RNA binding);GO:0005515(protein binding);GO:0019899(enzyme binding);GO:0031625(ubiquitin protein ligase binding)
A_24_P398500	MPHOSPH9	M-phase phosphoprotein 9	GO:0000087(mitotic M phase)	GO:0000139(Golgi membrane);GO:0005634(nucleus);GO:0005737(cytoplasm);GO:0005794(Golgi apparatus);GO:0005813(centrosome);GO:0005814(centriole);GO:0005886(plasma membrane)
A_23_P41599	PCDHB8	protocadherin beta 8	GO:0007156(homophilic cell adhesion)	GO:0005886(plasma membrane);GO:0016021(integral component of membrane)	GO:0005509(calcium ion binding)
A_21_P0010500	GNAS-AS1	GNAS antisense RNA 1
A_23_P157620	FAM160B2	family with sequence similarity 160, member B2
A_23_P52031	PGM1	phosphoglucomutase 1	GO:0005975(carbohydrate metabolic process);GO:0005978(glycogen biosynthetic process);GO:0005980(glycogen catabolic process);GO:0005992(trehalose biosynthetic process);GO:0006006(glucose metabolic process);GO:0006094(gluconeogenesis);GO:0006096(glycolytic process);GO:0019388(galactose catabolic process);GO:0044281(small molecule metabolic process)	GO:0005737(cytoplasm);GO:0005829(cytosol);GO:0015629(actin cytoskeleton)	GO:0000287(magnesium ion binding);GO:0004614(phosphoglucomutase activity)
A_19_P00322792	LOC92249	uncharacterized LOC92249
A_21_P0014677	RAB21	RAB21, member RAS oncogene family	GO:0006184(GTP catabolic process);GO:0007264(small GTPase mediated signal transduction);GO:0015031(protein transport)	GO:0000139(Golgi membrane);GO:0005768(endosome);GO:0005789(endoplasmic reticulum membrane);GO:0030659(cytoplasmic vesicle membrane);GO:0031901(early endosome membrane);GO:0032154(cleavage furrow)	GO:0003924(GTPase activity);GO:0005515(protein binding);GO:0005525(GTP binding);GO:0019003(GDP binding)
A_24_P16124	IFITM4P	interferon induced transmembrane protein 4 pseudogene
A_24_P324368	DNAJC14	DnaJ (Hsp40) homolog, subfamily C, member 14	GO:0015031(protein transport)	GO:0005634(nucleus);GO:0005730(nucleolus);GO:0005789(endoplasmic reticulum membrane);GO:0016021(integral component of membrane)
A_23_P323094	PHC1	polyhomeotic homolog 1 (Drosophila)	GO:0007275(multicellular organismal development);GO:0071300(cellular response to retinoic acid)	GO:0001739(sex chromatin);GO:0005634(nucleus);GO:0005730(nucleolus);GO:0016604(nuclear body);GO:0031519(PcG protein complex);GO:0035102(PRC1 complex)	GO:0003677(DNA binding);GO:0003682(chromatin binding);GO:0008270(zinc ion binding)
A_19_P00325768
A_21_P0005332
A_33_P3275487	SLFN13	schlafen family member 13		GO:0005622(intracellular)	GO:0005524(ATP binding)
A_33_P3404097	PGM5P2	phosphoglucomutase 5 pseudogene 2
A_23_P110879	TRAF3IP2	TRAF3 interacting protein 2	GO:0001783(B cell apoptotic process);GO:0006959(humoral immune response);GO:0035556(intracellular signal transduction);GO:0043123(positive regulation of I-kappaB kinase/NF-kappaB signaling);GO:0048305(immunoglobulin secretion)	GO:0005575(cellular_component)	GO:0005515(protein binding)
A_24_P120115	CFLAR	CASP8 and FADD-like apoptosis regulator	GO:0006508(proteolysis);GO:0006915(apoptotic process);GO:0007519(skeletal muscle tissue development);GO:0014732(skeletal muscle atrophy);GO:0014842(regulation of satellite cell proliferation);GO:0014866(skeletal myofibril assembly);GO:0019048(modulation by virus of host morphology or physiology);GO:0043066(negative regulation of apoptotic process);GO:0043085(positive regulation of catalytic activ…	GO:0005737(cytoplasm);GO:0005829(cytosol);GO:0031264(death-inducing signaling complex)	GO:0002020(protease binding);GO:0004197(cysteine-type endopeptidase activity);GO:0005515(protein binding);GO:0008047(enzyme activator activity)
A_24_P393571	GDA	guanine deaminase	GO:0006139(nucleobase-containing compound metabolic process);GO:0006144(purine nucleobase metabolic process);GO:0006147(guanine catabolic process);GO:0006195(purine nucleotide catabolic process);GO:0007399(nervous system development);GO:0044281(small molecule metabolic process);GO:0055086(nucleobase-containing small molecule metabolic process)	GO:0005622(intracellular);GO:0005829(cytosol)	GO:0008270(zinc ion binding);GO:0008892(guanine deaminase activity)
A_33_P3287646	HSPB1	heat shock 27kDa protein 1	GO:0006446(regulation of translational initiation);GO:0006469(negative regulation of protein kinase activity);GO:0006928(cellular component movement);GO:0006986(response to unfolded protein);GO:0007243(intracellular signal transduction);GO:0008219(cell death);GO:0009615(response to virus);GO:0010467(gene expression);GO:0016070(RNA metabolic process);GO:0016071(mRNA metabolic process);GO:0032731(p…	GO:0000502(proteasome complex);GO:0005634(nucleus);GO:0005737(cytoplasm);GO:0005819(spindle);GO:0005829(cytosol);GO:0005856(cytoskeleton);GO:0005886(plasma membrane);GO:0009986(cell surface);GO:0030018(Z disc)	GO:0005080(protein kinase C binding);GO:0005515(protein binding);GO:0008426(protein kinase C inhibitor activity);GO:0019901(protein kinase binding);GO:0042802(identical protein binding);GO:0043130(ubiquitin binding)
A_23_P137097	SLC16A2	solute carrier family 16, member 2 (thyroid hormone transporter)	GO:0006810(transport);GO:0015718(monocarboxylic acid transport)	GO:0005887(integral component of plasma membrane);GO:0016020(membrane)	GO:0005215(transporter activity);GO:0008028(monocarboxylic acid transmembrane transporter activity);GO:0015293(symporter activity)
A_33_P3378101	AGBL4	ATP/GTP binding protein-like 4	GO:0006508(proteolysis);GO:0035609(C-terminal protein deglutamylation);GO:0035610(protein side chain deglutamylation)	GO:0005829(cytosol)	GO:0004181(metallocarboxypeptidase activity);GO:0008270(zinc ion binding);GO:0015631(tubulin binding)
A_19_P00315716	SNORA71A	small nucleolar RNA, H/ACA box 71A
A_23_P259863	CD177	CD177 molecule	GO:0007596(blood coagulation);GO:0050900(leukocyte migration)	GO:0005886(plasma membrane);GO:0031225(anchored component of membrane)
A_23_P48121	ADIPOR2	adiponectin receptor 2	GO:0009755(hormone-mediated signaling pathway);GO:0019395(fatty acid oxidation)	GO:0016021(integral component of membrane)	GO:0004872(receptor activity);GO:0042562(hormone binding);GO:0042802(identical protein binding);GO:0046982(protein heterodimerization activity)
A_21_P0002980	LOC100506990	uncharacterized LOC100506990
A_33_P3329784	ANKLE2	ankyrin repeat and LEM domain containing 2	GO:0000278(mitotic cell cycle);GO:0007067(mitosis);GO:0007084(mitotic nuclear envelope reassembly);GO:0035307(positive regulation of protein dephosphorylation);GO:0042326(negative regulation of phosphorylation);GO:0050790(regulation of catalytic activity);GO:0051301(cell division)	GO:0005737(cytoplasm);GO:0005789(endoplasmic reticulum membrane);GO:0030176(integral component of endoplasmic reticulum membrane)	GO:0005515(protein binding);GO:0008601(protein phosphatase type 2A regulator activity);GO:0051721(protein phosphatase 2A binding)
A_33_P3317553	WHAMMP1	WAS protein homolog associated with actin, golgi membranes and microtubules pseudogene 1
A_24_P158946	FGD4	FYVE, RhoGEF and PH domain containing 4	GO:0007010(cytoskeleton organization);GO:0007264(small GTPase mediated signal transduction);GO:0008360(regulation of cell shape);GO:0030032(lamellipodium assembly);GO:0030035(microspike assembly);GO:0030036(actin cytoskeleton organization);GO:0043065(positive regulation of apoptotic process);GO:0043088(regulation of Cdc42 GTPase activity);GO:0046847(filopodium assembly);GO:0048011(neurotrophin TR…	GO:0001726(ruffle);GO:0005737(cytoplasm);GO:0005794(Golgi apparatus);GO:0005829(cytosol);GO:0015629(actin cytoskeleton);GO:0030027(lamellipodium);GO:0030175(filopodium)	GO:0003779(actin binding);GO:0005085(guanyl-nucleotide exchange factor activity);GO:0005089(Rho guanyl-nucleotide exchange factor activity);GO:0005543(phospholipid binding);GO:0031267(small GTPase binding);GO:0046872(metal ion binding)
A_33_P3221613
A_33_P3357097	LOC100132741	uncharacterized LOC100132741
A_24_P284584	ZNF559	zinc finger protein 559	GO:0006351(transcription, DNA-templated);GO:0006355(regulation of transcription, DNA-templated)	GO:0005634(nucleus)	GO:0003677(DNA binding);GO:0046872(metal ion binding)
A_32_P47754	SLC2A14	solute carrier family 2 (facilitated glucose transporter), member 14	GO:0007275(multicellular organismal development);GO:0007283(spermatogenesis);GO:0030154(cell differentiation)	GO:0016021(integral component of membrane)	GO:0005355(glucose transmembrane transporter activity)
A_23_P52531	FAM24B	family with sequence similarity 24, member B		GO:0005576(extracellular region)
A_23_P87575	CCNT1	cyclin T1	GO:0000079(regulation of cyclin-dependent protein serine/threonine kinase activity);GO:0006351(transcription, DNA-templated);GO:0006366(transcription from RNA polymerase II promoter);GO:0006367(transcription initiation from RNA polymerase II promoter);GO:0006368(transcription elongation from RNA polymerase II promoter);GO:0006468(protein phosphorylation);GO:0007049(cell cycle);GO:0007179(transfor…	GO:0005634(nucleus);GO:0005654(nucleoplasm);GO:0005730(nucleolus);GO:0008024(positive transcription elongation factor complex b)	GO:0003677(DNA binding);GO:0003682(chromatin binding);GO:0005515(protein binding);GO:0017069(snRNA binding);GO:0019901(protein kinase binding);GO:0044212(transcription regulatory region DNA binding)
A_33_P3418025	CTSO	cathepsin O	GO:0006508(proteolysis)	GO:0005764(lysosome)	GO:0004197(cysteine-type endopeptidase activity)
A_33_P3265956	CBFA2T2	core-binding factor, runt domain, alpha subunit 2; translocated to, 2	GO:0010976(positive regulation of neuron projection development);GO:0010977(negative regulation of neuron projection development);GO:0030855(epithelial cell differentiation);GO:0045892(negative regulation of transcription, DNA-templated);GO:0045944(positive regulation of transcription from RNA polymerase II promoter)	GO:0005634(nucleus)	GO:0003700(sequence-specific DNA binding transcription factor activity);GO:0003714(transcription corepressor activity);GO:0005515(protein binding);GO:0046872(metal ion binding)
A_23_P397455	ACVR1C	activin A receptor, type IC	GO:0002021(response to dietary excess);GO:0006468(protein phosphorylation);GO:0009749(response to glucose);GO:0019915(lipid storage);GO:0030154(cell differentiation);GO:0030262(apoptotic nuclear changes);GO:0032868(response to insulin);GO:0038092(nodal signaling pathway);GO:0043280(positive regulation of cysteine-type endopeptidase activity involved in apoptotic process);GO:0046676(negative regul…	GO:0005886(plasma membrane);GO:0048179(activin receptor complex)	GO:0005024(transforming growth factor beta-activated receptor activity);GO:0005524(ATP binding);GO:0016361(activin receptor activity, type I);GO:0038100(nodal binding);GO:0046872(metal ion binding)
A_23_P162596	ACTR6	ARP6 actin-related protein 6 homolog (yeast)		GO:0005737(cytoplasm);GO:0005856(cytoskeleton)	GO:0005515(protein binding)
A_21_P0013551
A_23_P206501	CLEC18B	C-type lectin domain family 18, member B		GO:0005576(extracellular region)	GO:0030246(carbohydrate binding)
A_33_P3529859	KDM2B	lysine (K)-specific demethylase 2B	GO:0000122(negative regulation of transcription from RNA polymerase II promoter);GO:0006351(transcription, DNA-templated);GO:0007283(spermatogenesis);GO:0016577(histone demethylation);GO:0021555(midbrain-hindbrain boundary morphogenesis);GO:0021592(fourth ventricle development);GO:0021670(lateral ventricle development);GO:0021678(third ventricle development);GO:0021993(initiation of neural tube c…	GO:0005634(nucleus);GO:0005730(nucleolus);GO:0031519(PcG protein complex)	GO:0003677(DNA binding);GO:0005515(protein binding);GO:0008270(zinc ion binding);GO:0019843(rRNA binding);GO:0032452(histone demethylase activity);GO:0051864(histone demethylase activity (H3-K36 specific))
A_24_P256063
A_32_P46765	C12orf29	chromosome 12 open reading frame 29
A_24_P562369
A_21_P0000275	SNORD96A	small nucleolar RNA, C/D box 96A
A_32_P168247	COX6A1	cytochrome c oxidase subunit VIa polypeptide 1	GO:0006091(generation of precursor metabolites and energy);GO:0022904(respiratory electron transport chain);GO:0044237(cellular metabolic process);GO:0044281(small molecule metabolic process)	GO:0005743(mitochondrial inner membrane);GO:0005751(mitochondrial respiratory chain complex IV)	GO:0004129(cytochrome-c oxidase activity)
A_23_P69863	PCDHB5	protocadherin beta 5	GO:0007156(homophilic cell adhesion);GO:0007268(synaptic transmission);GO:0007416(synapse assembly);GO:0016339(calcium-dependent cell-cell adhesion)	GO:0005886(plasma membrane);GO:0016021(integral component of membrane)	GO:0005509(calcium ion binding)
A_33_P3258824	NOTCH2	notch 2	GO:0001709(cell fate determination);GO:0003184(pulmonary valve morphogenesis);GO:0006355(regulation of transcription, DNA-templated);GO:0006367(transcription initiation from RNA polymerase II promoter);GO:0006915(apoptotic process);GO:0007050(cell cycle arrest);GO:0007219(Notch signaling pathway);GO:0007220(Notch receptor processing);GO:0007275(multicellular organismal development);GO:0007399(ner…	GO:0000139(Golgi membrane);GO:0005576(extracellular region);GO:0005634(nucleus);GO:0005654(nucleoplasm);GO:0005789(endoplasmic reticulum membrane);GO:0005886(plasma membrane);GO:0005887(integral component of plasma membrane);GO:0009986(cell surface)	GO:0004872(receptor activity);GO:0005509(calcium ion binding);GO:0005515(protein binding)
A_23_P6099	PLCB1	phospholipase C, beta 1 (phosphoinositide-specific)	GO:0000086(G2/M transition of mitotic cell cycle);GO:0007165(signal transduction);GO:0007213(G-protein coupled acetylcholine receptor signaling pathway);GO:0007215(glutamate receptor signaling pathway);GO:0007268(synaptic transmission);GO:0007613(memory);GO:0008277(regulation of G-protein coupled receptor protein signaling pathway);GO:0016042(lipid catabolic process);GO:0021987(cerebral cortex de…	GO:0000790(nuclear chromatin);GO:0005634(nucleus);GO:0005737(cytoplasm);GO:0005829(cytosol);GO:0016607(nuclear speck);GO:0031965(nuclear membrane)	GO:0004435(phosphatidylinositol phospholipase C activity);GO:0004871(signal transducer activity);GO:0005096(GTPase activator activity);GO:0005509(calcium ion binding);GO:0005516(calmodulin binding);GO:0005521(lamin binding);GO:0005546(phosphatidylinositol-4,5-bisphosphate binding);GO:0019899(enzyme binding);GO:0042803(protein homodimerization activity)
A_32_P141923	NACA2	nascent polypeptide-associated complex alpha subunit 2	GO:0015031(protein transport)	GO:0005634(nucleus);GO:0005737(cytoplasm)	GO:0003713(transcription coactivator activity);GO:0017025(TBP-class protein binding)
A_21_P0000360	SNORA77	small nucleolar RNA, H/ACA box 77
A_21_P0005426
A_21_P0011108	ZNF891	zinc finger protein 891	GO:0006351(transcription, DNA-templated);GO:0006355(regulation of transcription, DNA-templated)	GO:0005634(nucleus)	GO:0003677(DNA binding);GO:0046872(metal ion binding)
A_32_P2452	TMTC1	transmembrane and tetratricopeptide repeat containing 1		GO:0005739(mitochondrion);GO:0016021(integral component of membrane)
A_23_P44674	CRIP1	cysteine-rich protein 1 (intestinal)	GO:0006955(immune response);GO:0007507(heart development);GO:0008283(cell proliferation);GO:0008630(intrinsic apoptotic signaling pathway in response to DNA damage);GO:0010033(response to organic substance);GO:0010043(response to zinc ion);GO:0010468(regulation of gene expression);GO:0060741(prostate gland stromal morphogenesis);GO:0071236(cellular response to antibiotic);GO:0071493(cellular resp…	GO:0005737(cytoplasm)	GO:0003680(AT DNA binding);GO:0008270(zinc ion binding);GO:0008301(DNA binding, bending);GO:0042277(peptide binding)
A_33_P3402570	CCDC59	coiled-coil domain containing 59	GO:0006351(transcription, DNA-templated);GO:0006355(regulation of transcription, DNA-templated)	GO:0005634(nucleus)	GO:0005515(protein binding)
A_23_P99163	DRAM1	DNA-damage regulated autophagy modulator 1	GO:0006914(autophagy);GO:0030262(apoptotic nuclear changes);GO:0097194(execution phase of apoptosis)	GO:0005737(cytoplasm);GO:0005764(lysosome);GO:0005765(lysosomal membrane);GO:0016021(integral component of membrane)
A_24_P78556	RASSF8	Ras association (RalGDS/AF-6) domain family (N-terminal) member 8	GO:0007165(signal transduction)
A_21_P0005034
A_23_P336554	IL1RAP	interleukin 1 receptor accessory protein	GO:0006461(protein complex assembly);GO:0006954(inflammatory response);GO:0006955(immune response);GO:0042094(interleukin-2 biosynthetic process)	GO:0005576(extracellular region);GO:0005886(plasma membrane);GO:0005887(integral component of plasma membrane)	GO:0004871(signal transducer activity);GO:0004908(interleukin-1 receptor activity)
A_23_P36888	PCED1B	PC-esterase domain containing 1B			GO:0016787(hydrolase activity)
A_19_P00316694
A_24_P248741	ZNF501	zinc finger protein 501	GO:0006351(transcription, DNA-templated);GO:0006355(regulation of transcription, DNA-templated)	GO:0005634(nucleus)	GO:0003677(DNA binding);GO:0046872(metal ion binding)
A_21_P0011364	WHAMMP1	WAS protein homolog associated with actin, golgi membranes and microtubules pseudogene 1
A_21_P0008767
A_19_P00317647	LOC92249	uncharacterized LOC92249
A_33_P3389852	BCAS3	breast carcinoma amplified sequence 3		GO:0005634(nucleus);GO:0005737(cytoplasm);GO:0071944(cell periphery)	GO:0005515(protein binding)
A_23_P360744	RAG1	recombination activating gene 1	GO:0002250(adaptive immune response);GO:0002331(pre-B cell allelic exclusion);GO:0006310(DNA recombination);GO:0006955(immune response);GO:0010390(histone monoubiquitination);GO:0030183(B cell differentiation);GO:0033077(T cell differentiation in thymus);GO:0033151(V(D)J recombination);GO:0043029(T cell homeostasis);GO:0043154(negative regulation of cysteine-type endopeptidase activity involved i…	GO:0005634(nucleus)	GO:0003677(DNA binding);GO:0004519(endonuclease activity);GO:0004842(ubiquitin-protein ligase activity);GO:0005515(protein binding);GO:0008270(zinc ion binding);GO:0042393(histone binding);GO:0042803(protein homodimerization activity);GO:0043565(sequence-specific DNA binding);GO:0046872(metal ion binding)
A_23_P144476	SPRY1	sprouty homolog 1, antagonist of FGF signaling (Drosophila)	GO:0001656(metanephros development);GO:0001657(ureteric bud development);GO:0001759(organ induction);GO:0007173(epidermal growth factor receptor signaling pathway);GO:0008285(negative regulation of cell proliferation);GO:0034261(negative regulation of Ras GTPase activity);GO:0040037(negative regulation of fibroblast growth factor receptor signaling pathway);GO:0042059(negative regulation of epide…	GO:0005737(cytoplasm);GO:0005829(cytosol);GO:0005886(plasma membrane);GO:0030027(lamellipodium)	GO:0005515(protein binding)
A_23_P139919	CHST11	carbohydrate (chondroitin 4) sulfotransferase 11	GO:0002063(chondrocyte development);GO:0005975(carbohydrate metabolic process);GO:0007585(respiratory gaseous exchange);GO:0009791(post-embryonic development);GO:0016051(carbohydrate biosynthetic process);GO:0030203(glycosaminoglycan metabolic process);GO:0030204(chondroitin sulfate metabolic process);GO:0030206(chondroitin sulfate biosynthetic process);GO:0030512(negative regulation of transform…	GO:0000139(Golgi membrane);GO:0016021(integral component of membrane)	GO:0001537(N-acetylgalactosamine 4-O-sulfotransferase activity);GO:0047756(chondroitin 4-sulfotransferase activity);GO:0050659(N-acetylgalactosamine 4-sulfate 6-O-sulfotransferase activity)
A_33_P3377888
A_23_P87616	ATP5G2	ATP synthase, H+ transporting, mitochondrial Fo complex, subunit C2 (subunit 9)	GO:0015986(ATP synthesis coupled proton transport);GO:0015991(ATP hydrolysis coupled proton transport);GO:0045471(response to ethanol)	GO:0005753(mitochondrial proton-transporting ATP synthase complex);GO:0016021(integral component of membrane);GO:0045263(proton-transporting ATP synthase complex, coupling factor F(o))	GO:0005215(transporter activity);GO:0008289(lipid binding);GO:0015078(hydrogen ion transmembrane transporter activity)
A_23_P50291	RDH8	retinol dehydrogenase 8 (all-trans)	GO:0001523(retinoid metabolic process);GO:0006694(steroid biosynthetic process);GO:0006703(estrogen biosynthetic process);GO:0007601(visual perception);GO:0007603(phototransduction, visible light)	GO:0005737(cytoplasm);GO:0005887(integral component of plasma membrane)	GO:0004303(estradiol 17-beta-dehydrogenase activity);GO:0004745(retinol dehydrogenase activity);GO:0052650(NADP-retinol dehydrogenase activity)
A_21_P0009797
A_33_P3222367	SNORA74B	small nucleolar RNA, H/ACA box 74B
A_23_P162378	CCDC41	coiled-coil domain containing 41	GO:0042384(cilium assembly);GO:0048278(vesicle docking)	GO:0005814(centriole)	GO:0003674(molecular_function);GO:0005515(protein binding)
A_23_P76312	GUCY2C	guanylate cyclase 2C (heat stable enterotoxin receptor)	GO:0007168(receptor guanylyl cyclase signaling pathway);GO:0009636(response to toxic substance);GO:0035556(intracellular signal transduction);GO:0042127(regulation of cell proliferation)	GO:0005789(endoplasmic reticulum membrane);GO:0005886(plasma membrane);GO:0016021(integral component of membrane)	GO:0004383(guanylate cyclase activity);GO:0004672(protein kinase activity);GO:0005515(protein binding);GO:0005524(ATP binding);GO:0005525(GTP binding);GO:0015643(toxic substance binding)
A_33_P3214239	GNAS-AS1	GNAS antisense RNA 1
A_21_P0007544
A_23_P53557	LTBR	lymphotoxin beta receptor (TNFR superfamily, member 3)	GO:0006915(apoptotic process);GO:0007165(signal transduction);GO:0019048(modulation by virus of host morphology or physiology);GO:0043123(positive regulation of I-kappaB kinase/NF-kappaB signaling);GO:0046330(positive regulation of JNK cascade);GO:0071260(cellular response to mechanical stimulus);GO:2001238(positive regulation of extrinsic apoptotic signaling pathway)	GO:0016021(integral component of membrane)	GO:0005515(protein binding);GO:0031625(ubiquitin protein ligase binding);GO:0042802(identical protein binding)
A_33_P3233135	KIF16B	kinesin family member 16B	GO:0001704(formation of primary germ layer);GO:0001919(regulation of receptor recycling);GO:0006895(Golgi to endosome transport);GO:0007018(microtubule-based movement);GO:0007173(epidermal growth factor receptor signaling pathway);GO:0007492(endoderm development);GO:0008543(fibroblast growth factor receptor signaling pathway);GO:0032801(receptor catabolic process);GO:0045022(early endosome to lat…	GO:0005768(endosome);GO:0005769(early endosome);GO:0005871(kinesin complex);GO:0005874(microtubule);GO:0031901(early endosome membrane)	GO:0005524(ATP binding);GO:0005547(phosphatidylinositol-3,4,5-trisphosphate binding);GO:0008017(microtubule binding);GO:0008574(plus-end-directed microtubule motor activity);GO:0017137(Rab GTPase binding);GO:0032266(phosphatidylinositol-3-phosphate binding);GO:0043325(phosphatidylinositol-3,4-bisphosphate binding);GO:0080025(phosphatidylinositol-3,5-bisphosphate binding)
A_24_P158903	IRAK4	interleukin-1 receptor-associated kinase 4	GO:0001816(cytokine production);GO:0002224(toll-like receptor signaling pathway);GO:0002755(MyD88-dependent toll-like receptor signaling pathway);GO:0007254(JNK cascade);GO:0019221(cytokine-mediated signaling pathway);GO:0034134(toll-like receptor 2 signaling pathway);GO:0034142(toll-like receptor 4 signaling pathway);GO:0034146(toll-like receptor 5 signaling pathway);GO:0034162(toll-like recepto…	GO:0005829(cytosol);GO:0005886(plasma membrane);GO:0010008(endosome membrane)	GO:0000287(magnesium ion binding);GO:0004672(protein kinase activity);GO:0004674(protein serine/threonine kinase activity);GO:0005149(interleukin-1 receptor binding);GO:0005515(protein binding);GO:0005524(ATP binding)
A_33_P3510335	WNK1	WNK lysine deficient protein kinase 1	GO:0003084(positive regulation of systemic arterial blood pressure);GO:0006468(protein phosphorylation);GO:0006811(ion transport);GO:0007243(intracellular signal transduction);GO:0010923(negative regulation of phosphatase activity);GO:0048666(neuron development);GO:0050794(regulation of cellular process);GO:0090188(negative regulation of pancreatic juice secretion)	GO:0005737(cytoplasm)	GO:0004674(protein serine/threonine kinase activity);GO:0004860(protein kinase inhibitor activity);GO:0005515(protein binding);GO:0005524(ATP binding);GO:0019902(phosphatase binding)
A_23_P327499	LHFPL1	lipoma HMGIC fusion partner-like 1		GO:0016021(integral component of membrane)
A_19_P00324814
A_21_P0000046	ZNF135	zinc finger protein 135	GO:0006351(transcription, DNA-templated);GO:0006355(regulation of transcription, DNA-templated);GO:0007010(cytoskeleton organization);GO:0022604(regulation of cell morphogenesis)	GO:0005634(nucleus)	GO:0003677(DNA binding);GO:0003700(sequence-specific DNA binding transcription factor activity);GO:0046872(metal ion binding)
A_33_P3407384	ZSCAN20	zinc finger and SCAN domain containing 20	GO:0006351(transcription, DNA-templated)	GO:0005634(nucleus);GO:0005730(nucleolus);GO:0005739(mitochondrion)	GO:0003677(DNA binding);GO:0003682(chromatin binding);GO:0003700(sequence-specific DNA binding transcription factor activity);GO:0046872(metal ion binding)
A_23_P204609	VEZT	vezatin, adherens junctions transmembrane protein	GO:0016337(single organismal cell-cell adhesion);GO:0043009(chordate embryonic development)	GO:0001669(acrosomal vesicle);GO:0002142(stereocilia ankle link complex);GO:0005634(nucleus);GO:0005886(plasma membrane);GO:0005912(adherens junction);GO:0016021(integral component of membrane)	GO:0017022(myosin binding)
A_21_P0000213	SNORD42B	small nucleolar RNA, C/D box 42B
A_33_P3300430	FBN3	fibrillin 3		GO:0005578(proteinaceous extracellular matrix)	GO:0005201(extracellular matrix structural constituent);GO:0005509(calcium ion binding)
A_33_P3269149	STX17	syntaxin 17	GO:0000046(autophagic vacuole fusion);GO:0006886(intracellular protein transport);GO:0006887(exocytosis);GO:0006888(ER to Golgi vesicle-mediated transport);GO:0007030(Golgi organization);GO:0097111(endoplasmic reticulum-Golgi intermediate compartment organization)	GO:0000421(autophagic vacuole membrane);GO:0005739(mitochondrion);GO:0005765(lysosomal membrane);GO:0005789(endoplasmic reticulum membrane);GO:0005791(rough endoplasmic reticulum);GO:0005793(endoplasmic reticulum-Golgi intermediate compartment);GO:0005829(cytosol);GO:0012507(ER to Golgi transport vesicle membrane);GO:0016021(integral component of membrane);GO:0030134(ER to Golgi transport vesicle…	GO:0000149(SNARE binding);GO:0005484(SNAP receptor activity);GO:0019903(protein phosphatase binding)
A_24_P7157	RIMKLB	ribosomal modification protein rimK-like family member B	GO:0006464(cellular protein modification process)	GO:0005737(cytoplasm)	GO:0005524(ATP binding);GO:0016881(acid-amino acid ligase activity);GO:0046872(metal ion binding);GO:0072590(N-acetyl-L-aspartate-L-glutamate ligase activity);GO:0072591(citrate-L-glutamate ligase activity)
A_23_P204564	PPP1R12A	protein phosphatase 1, regulatory subunit 12A	GO:0000086(G2/M transition of mitotic cell cycle);GO:0000278(mitotic cell cycle);GO:0006470(protein dephosphorylation);GO:0007067(mitosis);GO:0007165(signal transduction);GO:0030155(regulation of cell adhesion);GO:0035507(regulation of myosin-light-chain-phosphatase activity);GO:0043086(negative regulation of catalytic activity);GO:0045944(positive regulation of transcription from RNA polymerase …	GO:0000776(kinetochore);GO:0005654(nucleoplasm);GO:0005813(centrosome);GO:0043292(contractile fiber);GO:0072357(PTW/PP1 phosphatase complex)	GO:0004857(enzyme inhibitor activity);GO:0004871(signal transducer activity);GO:0005515(protein binding);GO:0019208(phosphatase regulator activity);GO:0019901(protein kinase binding);GO:0071889(14-3-3 protein binding)
A_32_P16007	POTEB	POTE ankyrin domain family, member B
A_33_P3841755	LOC145945	uncharacterized LOC145945
A_33_P3386723
A_21_P0009240
A_33_P3501900	ZNF582-AS1	ZNF582 antisense RNA 1 (head to head)
A_23_P161624	FOSL1	FOS-like antigen 1	GO:0001701(in utero embryonic development);GO:0006357(regulation of transcription from RNA polymerase II promoter);GO:0006366(transcription from RNA polymerase II promoter);GO:0006935(chemotaxis);GO:0006968(cellular defense response);GO:0007296(vitellogenesis);GO:0007565(female pregnancy);GO:0007612(learning);GO:0008284(positive regulation of cell proliferation);GO:0008285(negative regulation of …	GO:0005634(nucleus);GO:0005829(cytosol);GO:0042734(presynaptic membrane);GO:0043005(neuron projection)	GO:0000977(RNA polymerase II regulatory region sequence-specific DNA binding);GO:0003700(sequence-specific DNA binding transcription factor activity);GO:0005515(protein binding)
A_21_P0000221	SNORD32A	small nucleolar RNA, C/D box 32A
A_23_P256084	ARSE	arylsulfatase E (chondrodysplasia punctata 1)	GO:0001501(skeletal system development);GO:0006665(sphingolipid metabolic process);GO:0006687(glycosphingolipid metabolic process);GO:0043687(post-translational protein modification);GO:0044267(cellular protein metabolic process);GO:0044281(small molecule metabolic process)	GO:0005788(endoplasmic reticulum lumen);GO:0005795(Golgi stack)	GO:0004065(arylsulfatase activity);GO:0046872(metal ion binding)
A_33_P3215768	GALNT6	UDP-N-acetyl-alpha-D-galactosamine:polypeptide N-acetylgalactosaminyltransferase 6 (GalNAc-T6)	GO:0006493(protein O-linked glycosylation);GO:0016266(O-glycan processing);GO:0043687(post-translational protein modification);GO:0044267(cellular protein metabolic process)	GO:0000139(Golgi membrane);GO:0005794(Golgi apparatus);GO:0016021(integral component of membrane);GO:0048471(perinuclear region of cytoplasm)	GO:0004653(polypeptide N-acetylgalactosaminyltransferase activity)
A_21_P0000091	LRRC34	leucine rich repeat containing 34	GO:0008150(biological_process)	GO:0005575(cellular_component)	GO:0003674(molecular_function)
A_23_P209347	ANKRD44	ankyrin repeat domain 44			GO:0005515(protein binding)
A_23_P332908	ZFC3H1	zinc finger, C3H1-type containing	GO:0006396(RNA processing)	GO:0005622(intracellular)	GO:0005515(protein binding);GO:0046872(metal ion binding)
A_33_P3383283	CASP10	caspase 10, apoptosis-related cysteine peptidase	GO:0006508(proteolysis);GO:0006915(apoptotic process);GO:0042981(regulation of apoptotic process);GO:0043123(positive regulation of I-kappaB kinase/NF-kappaB signaling);GO:0045087(innate immune response);GO:0097190(apoptotic signaling pathway)	GO:0005829(cytosol);GO:0005886(plasma membrane)	GO:0004197(cysteine-type endopeptidase activity);GO:0005515(protein binding);GO:0031625(ubiquitin protein ligase binding)
A_21_P0000307	SNORA2B	small nucleolar RNA, H/ACA box 2B
A_33_P3263989
A_33_P3252068	KDM7A	lysine (K)-specific demethylase 7A	GO:0006351(transcription, DNA-templated);GO:0030901(midbrain development);GO:0033169(histone H3-K9 demethylation);GO:0035574(histone H4-K20 demethylation);GO:0045893(positive regulation of transcription, DNA-templated);GO:0070544(histone H3-K36 demethylation);GO:0071557(histone H3-K27 demethylation)	GO:0005634(nucleus);GO:0005730(nucleolus)	GO:0005506(iron ion binding);GO:0008270(zinc ion binding);GO:0016706(oxidoreductase activity, acting on paired donors, with incorporation or reduction of molecular oxygen, 2-oxoglutarate as one donor, and incorporation of one atom each of oxygen into both donors);GO:0032454(histone demethylase activity (H3-K9 specific));GO:0035064(methylated histone residue binding);GO:0035575(histone demethylase…
A_23_P359588	PCDHGB4	protocadherin gamma subfamily B, 4	GO:0007155(cell adhesion);GO:0007156(homophilic cell adhesion);GO:0016339(calcium-dependent cell-cell adhesion)	GO:0005886(plasma membrane);GO:0016020(membrane);GO:0016021(integral component of membrane)	GO:0005509(calcium ion binding)
A_24_P230057
A_23_P39840	VAMP5	vesicle-associated membrane protein 5	GO:0007517(muscle organ development);GO:0007519(skeletal muscle tissue development);GO:0030154(cell differentiation);GO:0043001(Golgi to plasma membrane protein transport)	GO:0005794(Golgi apparatus);GO:0005802(trans-Golgi network);GO:0005886(plasma membrane);GO:0005887(integral component of plasma membrane);GO:0012505(endomembrane system)
A_21_P0008364
A_33_P3525263	A2ML1	alpha-2-macroglobulin-like 1	GO:0052548(regulation of endopeptidase activity)	GO:0005615(extracellular space)	GO:0004867(serine-type endopeptidase inhibitor activity);GO:0030414(peptidase inhibitor activity)
A_33_P3228252
A_23_P128084	ITGA7	integrin, alpha 7	GO:0007160(cell-matrix adhesion);GO:0007229(integrin-mediated signaling pathway);GO:0007517(muscle organ development);GO:0007519(skeletal muscle tissue development);GO:0008360(regulation of cell shape);GO:0016477(cell migration);GO:0030198(extracellular matrix organization);GO:0048514(blood vessel morphogenesis)	GO:0005737(cytoplasm);GO:0005886(plasma membrane);GO:0008305(integrin complex);GO:0009986(cell surface)	GO:0005178(integrin binding);GO:0043236(laminin binding);GO:0046872(metal ion binding);GO:0046982(protein heterodimerization activity);GO:0050839(cell adhesion molecule binding)
A_24_P230282	VCX2	variable charge, X-linked 2	GO:0008150(biological_process)	GO:0005575(cellular_component)	GO:0003674(molecular_function)
A_21_P0012536
A_32_P33083	VCX2	variable charge, X-linked 2	GO:0008150(biological_process)	GO:0005575(cellular_component)	GO:0003674(molecular_function)
A_33_P3311917
A_23_P17012	SCRN3	secernin 3	GO:0006508(proteolysis)		GO:0016805(dipeptidase activity)
A_23_P401606	EDIL3	EGF-like repeats and discoidin I-like domains 3	GO:0007155(cell adhesion);GO:0007275(multicellular organismal development);GO:0010811(positive regulation of cell-substrate adhesion)	GO:0070062(extracellular vesicular exosome)	GO:0005178(integrin binding);GO:0005509(calcium ion binding)
A_33_P3877349	LOC440173	uncharacterized LOC440173
A_24_P407235	CRY1	cryptochrome 1 (photolyase-like)	GO:0000122(negative regulation of transcription from RNA polymerase II promoter);GO:0006281(DNA repair);GO:0006351(transcription, DNA-templated);GO:0007623(circadian rhythm);GO:0009785(blue light signaling pathway);GO:0018298(protein-chromophore linkage);GO:0042752(regulation of circadian rhythm)	GO:0005634(nucleus);GO:0005739(mitochondrion)	GO:0000166(nucleotide binding);GO:0000989(transcription factor binding transcription factor activity);GO:0003677(DNA binding);GO:0003690(double-stranded DNA binding);GO:0003904(deoxyribodipyrimidine photo-lyase activity);GO:0003914(DNA (6-4) photolyase activity);GO:0005515(protein binding);GO:0009882(blue light photoreceptor activity);GO:0019901(protein kinase binding);GO:0019902(phosphatase bind…
A_24_P217365	ANKRD28	ankyrin repeat domain 28		GO:0005654(nucleoplasm)	GO:0005515(protein binding)
A_33_P3418731	ZNF542	zinc finger protein 542	GO:0006351(transcription, DNA-templated);GO:0006355(regulation of transcription, DNA-templated)	GO:0005634(nucleus)	GO:0003677(DNA binding);GO:0046872(metal ion binding)
A_24_P135427	LOC100128398	uncharacterized LOC100128398
A_33_P3343442	ZNF316	zinc finger protein 316	GO:0006351(transcription, DNA-templated);GO:0006355(regulation of transcription, DNA-templated)	GO:0005634(nucleus)	GO:0003677(DNA binding);GO:0046872(metal ion binding)
A_23_P65100	GALNT8	UDP-N-acetyl-alpha-D-galactosamine:polypeptide N-acetylgalactosaminyltransferase 8 (GalNAc-T8)	GO:0016266(O-glycan processing);GO:0043687(post-translational protein modification);GO:0044267(cellular protein metabolic process)	GO:0000139(Golgi membrane);GO:0016021(integral component of membrane)	GO:0004653(polypeptide N-acetylgalactosaminyltransferase activity)
A_24_P358131
A_21_P0014415	LOC100505727	uncharacterized LOC100505727
A_23_P203829	ZNF10	zinc finger protein 10	GO:0006351(transcription, DNA-templated);GO:0006355(regulation of transcription, DNA-templated)	GO:0005634(nucleus)	GO:0003677(DNA binding);GO:0005515(protein binding);GO:0046872(metal ion binding)
A_33_P3393650	PLEKHA5	pleckstrin homology domain containing, family A member 5	GO:0008150(biological_process)	GO:0005575(cellular_component);GO:0005737(cytoplasm)	GO:0005515(protein binding);GO:0005545(1-phosphatidylinositol binding)
A_23_P314101	SUSD2	sushi domain containing 2	GO:0006955(immune response)	GO:0016021(integral component of membrane)	GO:0005044(scavenger receptor activity);GO:0030247(polysaccharide binding)
A_33_P3407529	PRRT4	proline-rich transmembrane protein 4		GO:0016021(integral component of membrane)
A_33_P3363245	NXPH4	neurexophilin 4	GO:0007218(neuropeptide signaling pathway)	GO:0005575(cellular_component);GO:0005576(extracellular region)	GO:0003674(molecular_function)
A_24_P331655	KIAA0895L	KIAA0895-like
A_23_P87664	SART3	squamous cell carcinoma antigen recognized by T cells 3	GO:0006396(RNA processing)	GO:0005737(cytoplasm);GO:0016607(nuclear speck);GO:0043231(intracellular membrane-bounded organelle)	GO:0000166(nucleotide binding);GO:0003723(RNA binding);GO:0005515(protein binding)
A_23_P64689	PAN2	PAN2 poly(A) specific ribonuclease subunit homolog (S. cerevisiae)	GO:0000184(nuclear-transcribed mRNA catabolic process, nonsense-mediated decay);GO:0000288(nuclear-transcribed mRNA catabolic process, deadenylation-dependent decay);GO:0000289(nuclear-transcribed mRNA poly(A) tail shortening);GO:0006511(ubiquitin-dependent protein catabolic process);GO:0010467(gene expression);GO:0016070(RNA metabolic process);GO:0016071(mRNA metabolic process)	GO:0000932(cytoplasmic mRNA processing body);GO:0005634(nucleus);GO:0005829(cytosol);GO:0031251(PAN complex)	GO:0000175(3'-5'-exoribonuclease activity);GO:0003676(nucleic acid binding);GO:0004221(ubiquitin thiolesterase activity);GO:0004535(poly(A)-specific ribonuclease activity);GO:0005515(protein binding)
A_21_P0011541	LRRC37A11P	leucine rich repeat containing 37, member A11, pseudogene
A_21_P0000306	SNORA2A	small nucleolar RNA, H/ACA box 2A
A_21_P0014028	PP12719	uncharacterized LOC100653022
A_23_P151133	TSPAN9	tetraspanin 9		GO:0005887(integral component of plasma membrane);GO:0016020(membrane)
A_23_P34176	WWC3	WWC family member 3
A_21_P0010489	ZNF605	zinc finger protein 605	GO:0006351(transcription, DNA-templated);GO:0006355(regulation of transcription, DNA-templated)	GO:0005634(nucleus)	GO:0003677(DNA binding);GO:0046872(metal ion binding)
A_33_P3220663	STAC3	SH3 and cysteine rich domain 3	GO:0035556(intracellular signal transduction)		GO:0042802(identical protein binding);GO:0046872(metal ion binding)
A_33_P3357062	DDX55	DEAD (Asp-Glu-Ala-Asp) box polypeptide 55			GO:0003723(RNA binding);GO:0005524(ATP binding);GO:0008026(ATP-dependent helicase activity)
A_33_P3237874	TROAP	trophinin associated protein	GO:0007155(cell adhesion)	GO:0005737(cytoplasm)	GO:0005515(protein binding)
A_23_P389907	ATXN2	ataxin 2	GO:0002091(negative regulation of receptor internalization);GO:0006417(regulation of translation);GO:0008219(cell death);GO:0016070(RNA metabolic process);GO:0021702(cerebellar Purkinje cell differentiation);GO:0033962(cytoplasmic mRNA processing body assembly);GO:0034063(stress granule assembly);GO:0040015(negative regulation of multicellular organism growth);GO:0048812(neuron projection morphog…	GO:0005634(nucleus);GO:0005730(nucleolus);GO:0005737(cytoplasm);GO:0005794(Golgi apparatus);GO:0005802(trans-Golgi network);GO:0005844(polysome);GO:0010494(cytoplasmic stress granule);GO:0030529(ribonucleoprotein complex);GO:0048471(perinuclear region of cytoplasm)	GO:0003723(RNA binding);GO:0005154(epidermal growth factor receptor binding);GO:0005515(protein binding);GO:0008022(protein C-terminus binding)
A_33_P3381870	DMTN	dematin actin binding protein	GO:0006461(protein complex assembly);GO:0007010(cytoskeleton organization);GO:0008360(regulation of cell shape);GO:0010591(regulation of lamellipodium assembly);GO:0010763(positive regulation of fibroblast migration);GO:0010801(negative regulation of peptidyl-threonine phosphorylation);GO:0010812(negative regulation of cell-substrate adhesion);GO:0030036(actin cytoskeleton organization);GO:003019…	GO:0005634(nucleus);GO:0005737(cytoplasm);GO:0005829(cytosol);GO:0005884(actin filament);GO:0005886(plasma membrane);GO:0012505(endomembrane system);GO:0014731(spectrin-associated cytoskeleton);GO:0015629(actin cytoskeleton);GO:0016023(cytoplasmic membrane-bounded vesicle);GO:0030863(cortical cytoskeleton);GO:0031095(platelet dense tubular network membrane);GO:0031253(cell projection membrane);GO…	GO:0003779(actin binding);GO:0005102(receptor binding);GO:0005515(protein binding);GO:0030507(spectrin binding);GO:0043621(protein self-association)
A_19_P00322676	LOC92249	uncharacterized LOC92249
A_33_P3291510	VCY	variable charge, Y-linked
A_33_P3351566	ETNK1	ethanolamine kinase 1	GO:0006644(phospholipid metabolic process);GO:0006646(phosphatidylethanolamine biosynthetic process);GO:0044281(small molecule metabolic process);GO:0046474(glycerophospholipid biosynthetic process)	GO:0005737(cytoplasm);GO:0005829(cytosol)	GO:0004305(ethanolamine kinase activity);GO:0005524(ATP binding)
A_24_P303989	BMI1	BMI1 polycomb ring finger oncogene	GO:0000122(negative regulation of transcription from RNA polymerase II promoter);GO:0006351(transcription, DNA-templated);GO:0007379(segment specification);GO:0010468(regulation of gene expression);GO:0016568(chromatin modification);GO:0030097(hemopoiesis);GO:0048146(positive regulation of fibroblast proliferation);GO:0051443(positive regulation of ubiquitin-protein ligase activity)	GO:0000151(ubiquitin ligase complex);GO:0005634(nucleus);GO:0005730(nucleolus);GO:0005737(cytoplasm);GO:0031519(PcG protein complex);GO:0035102(PRC1 complex)	GO:0005515(protein binding);GO:0008270(zinc ion binding);GO:0071535(RING-like zinc finger domain binding)
A_19_P00321983
A_24_P37441	PDK1	pyruvate dehydrogenase kinase, isozyme 1	GO:0006006(glucose metabolic process);GO:0006090(pyruvate metabolic process);GO:0006468(protein phosphorylation);GO:0008283(cell proliferation);GO:0008631(intrinsic apoptotic signaling pathway in response to oxidative stress);GO:0010510(regulation of acetyl-CoA biosynthetic process from pyruvate);GO:0010906(regulation of glucose metabolic process);GO:0044237(cellular metabolic process);GO:0044281…	GO:0005739(mitochondrion);GO:0005759(mitochondrial matrix);GO:0005967(mitochondrial pyruvate dehydrogenase complex)	GO:0004672(protein kinase activity);GO:0004674(protein serine/threonine kinase activity);GO:0004740(pyruvate dehydrogenase (acetyl-transferring) kinase activity);GO:0005515(protein binding);GO:0005524(ATP binding)
A_21_P0005035
A_23_P48070	ING4	inhibitor of growth family, member 4	GO:0006260(DNA replication);GO:0006473(protein acetylation);GO:0006915(apoptotic process);GO:0006978(DNA damage response, signal transduction by p53 class mediator resulting in transcription of p21 class mediator);GO:0007050(cell cycle arrest);GO:0008285(negative regulation of cell proliferation);GO:0043065(positive regulation of apoptotic process);GO:0043966(histone H3 acetylation);GO:0043981(hi…	GO:0000123(histone acetyltransferase complex);GO:0005634(nucleus)	GO:0003713(transcription coactivator activity);GO:0005515(protein binding);GO:0008270(zinc ion binding);GO:0035064(methylated histone residue binding)
A_21_P0007545
A_21_P0000278	SNORD10	small nucleolar RNA, C/D box 10
A_21_P0000082	LARP4	La ribonucleoprotein domain family, member 4	GO:0007010(cytoskeleton organization);GO:0022604(regulation of cell morphogenesis)		GO:0003723(RNA binding)
A_33_P3472460	LOC440416	uncharacterized LOC440416
A_24_P181120	PFDN5	prefoldin subunit 5	GO:0006355(regulation of transcription, DNA-templated);GO:0006457(protein folding);GO:0044267(cellular protein metabolic process);GO:0045892(negative regulation of transcription, DNA-templated);GO:0051084('de novo' posttranslational protein folding);GO:0060041(retina development in camera-type eye);GO:0090090(negative regulation of canonical Wnt signaling pathway)	GO:0005634(nucleus);GO:0005737(cytoplasm);GO:0016272(prefoldin complex)	GO:0003714(transcription corepressor activity);GO:0005515(protein binding);GO:0051082(unfolded protein binding)
A_21_P0000877	LINC00648	long intergenic non-protein coding RNA 648
A_33_P3240295
A_23_P204355	ZNF384	zinc finger protein 384	GO:0006351(transcription, DNA-templated);GO:0006913(nucleocytoplasmic transport);GO:0045944(positive regulation of transcription from RNA polymerase II promoter);GO:0050714(positive regulation of protein secretion)	GO:0005634(nucleus);GO:0005730(nucleolus);GO:0005925(focal adhesion)	GO:0017124(SH3 domain binding);GO:0043565(sequence-specific DNA binding);GO:0046872(metal ion binding)
