# Supplementary material for: Trisomy 12 compromises the mesendodermal differentiation propensity of human pluripotent stem cells
Source: In Vitro Cell Dev Biol Anim. 2024 Jan 2;60(5):521–34. doi: 10.1007/s11626-023-00824-9 (PMC11126453; doi:10.1007/s11626-023-00824-9)
Supplement: Supplementary file 3 — Supplementary file3 (XLSX 95 KB) [file 11626_2023_824_MOESM3_ESM.xlsx]

## Sheet: Sheet1
ProbeName	GeneSymbol	GeneName	GO biological process	GO cellular component	GO molecular function
A_21_P0011375	SORD	sorbitol dehydrogenase	GO:0006006(glucose metabolic process);GO:0006062(sorbitol catabolic process);GO:0030317(sperm motility);GO:0046370(fructose biosynthetic process);GO:0051160(L-xylitol catabolic process);GO:0051164(L-xylitol metabolic process)	GO:0005615(extracellular space);GO:0016020(membrane);GO:0031514(motile cilium);GO:0031966(mitochondrial membrane)	GO:0003939(L-iditol 2-dehydrogenase activity);GO:0008270(zinc ion binding);GO:0030246(carbohydrate binding);GO:0051287(NAD binding)
A_23_P112652	CNOT10	CCR4-NOT transcription complex, subunit 10	GO:0000288(nuclear-transcribed mRNA catabolic process, deadenylation-dependent decay);GO:0000289(nuclear-transcribed mRNA poly(A) tail shortening);GO:0006351(transcription, DNA-templated);GO:0006355(regulation of transcription, DNA-templated);GO:0006417(regulation of translation);GO:0010467(gene expression);GO:0016070(RNA metabolic process);GO:0016071(mRNA metabolic process);GO:0031047(gene silen…	GO:0005634(nucleus);GO:0005829(cytosol);GO:0030014(CCR4-NOT complex)	GO:0005515(protein binding)
A_33_P3233565	UROS	uroporphyrinogen III synthase	GO:0006778(porphyrin-containing compound metabolic process);GO:0006780(uroporphyrinogen III biosynthetic process);GO:0006782(protoporphyrinogen IX biosynthetic process);GO:0006783(heme biosynthetic process);GO:0044281(small molecule metabolic process);GO:0046677(response to antibiotic);GO:0071243(cellular response to arsenic-containing substance);GO:0071418(cellular response to amine stimulus)	GO:0005739(mitochondrion);GO:0005829(cytosol)	GO:0004852(uroporphyrinogen-III synthase activity);GO:0048037(cofactor binding)
A_24_P343095	DHFR	dihydrofolate reductase
A_33_P3395369	AMD1	adenosylmethionine decarboxylase 1	GO:0006557(S-adenosylmethioninamine biosynthetic process);GO:0006595(polyamine metabolic process);GO:0006597(spermine biosynthetic process);GO:0008295(spermidine biosynthetic process);GO:0034641(cellular nitrogen compound metabolic process);GO:0044281(small molecule metabolic process)	GO:0005829(cytosol)	GO:0004014(adenosylmethionine decarboxylase activity)
A_33_P3288110	PKP4	plakophilin 4	GO:0007043(cell-cell junction assembly);GO:0007155(cell adhesion);GO:0007267(cell-cell signaling);GO:0010628(positive regulation of gene expression);GO:0030155(regulation of cell adhesion);GO:0032321(positive regulation of Rho GTPase activity);GO:0032467(positive regulation of cytokinesis)	GO:0000922(spindle pole);GO:0005737(cytoplasm);GO:0005856(cytoskeleton);GO:0005886(plasma membrane);GO:0005911(cell-cell junction);GO:0009898(cytoplasmic side of plasma membrane);GO:0030057(desmosome);GO:0030496(midbody);GO:0044291(cell-cell contact zone);GO:0048471(perinuclear region of cytoplasm);GO:0051233(spindle midzone);GO:0072686(mitotic spindle)	GO:0005515(protein binding)
A_33_P3410724	SDHC	succinate dehydrogenase complex, subunit C, integral membrane protein, 15kDa	GO:0006099(tricarboxylic acid cycle);GO:0009060(aerobic respiration);GO:0022904(respiratory electron transport chain);GO:0044237(cellular metabolic process);GO:0044281(small molecule metabolic process);GO:0055114(oxidation-reduction process)	GO:0005739(mitochondrion);GO:0005743(mitochondrial inner membrane);GO:0005749(mitochondrial respiratory chain complex II);GO:0016021(integral component of membrane);GO:0045273(respiratory chain complex II)	GO:0000104(succinate dehydrogenase activity);GO:0009055(electron carrier activity);GO:0020037(heme binding);GO:0046872(metal ion binding)
A_24_P192994	FADS1	fatty acid desaturase 1	GO:0006355(regulation of transcription, DNA-templated);GO:0006636(unsaturated fatty acid biosynthetic process);GO:0007267(cell-cell signaling);GO:0007568(aging);GO:0008654(phospholipid biosynthetic process);GO:0009267(cellular response to starvation);GO:0009744(response to sucrose);GO:0014070(response to organic cyclic compound);GO:0019369(arachidonic acid metabolic process);GO:0032868(response t…	GO:0005634(nucleus);GO:0005739(mitochondrion);GO:0005789(endoplasmic reticulum membrane);GO:0016020(membrane);GO:0016021(integral component of membrane);GO:0043231(intracellular membrane-bounded organelle)	GO:0000248(C-5 sterol desaturase activity);GO:0005506(iron ion binding);GO:0016491(oxidoreductase activity);GO:0020037(heme binding)
A_32_P101699
A_33_P3347707	NOVA2	neuro-oncological ventral antigen 2		GO:0005634(nucleus)	GO:0003723(RNA binding)
A_24_P113686	ZNHIT6	zinc finger, HIT-type containing 6	GO:0000492(box C/D snoRNP assembly);GO:0042254(ribosome biogenesis)	GO:0070761(pre-snoRNP complex)	GO:0005515(protein binding);GO:0042802(identical protein binding);GO:0046872(metal ion binding)
A_24_P400044	NUDT10	nudix (nucleoside diphosphate linked moiety X)-type motif 10	GO:0043647(inositol phosphate metabolic process);GO:0044281(small molecule metabolic process)	GO:0005829(cytosol)	GO:0008486(diphosphoinositol-polyphosphate diphosphatase activity);GO:0046872(metal ion binding);GO:0052840(inositol diphosphate tetrakisphosphate diphosphatase activity);GO:0052843(inositol-1-diphosphate-2,3,4,5,6-pentakisphosphate diphosphatase activity);GO:0052844(inositol-3-diphosphate-1,2,4,5,6-pentakisphosphate diphosphatase activity);GO:0052845(inositol-5-diphosphate-1,2,3,4,6-pentakisphos…
A_33_P3318696	CCBL2	cysteine conjugate-beta lyase 2	GO:0006103(2-oxoglutarate metabolic process);GO:0006520(cellular amino acid metabolic process);GO:0006569(tryptophan catabolic process);GO:0009058(biosynthetic process);GO:0034641(cellular nitrogen compound metabolic process);GO:0044281(small molecule metabolic process);GO:0070189(kynurenine metabolic process)	GO:0005739(mitochondrion)	GO:0016212(kynurenine-oxoglutarate transaminase activity);GO:0030170(pyridoxal phosphate binding);GO:0042803(protein homodimerization activity);GO:0047315(kynurenine-glyoxylate transaminase activity);GO:0047804(cysteine-S-conjugate beta-lyase activity)
A_23_P113748	ZNF385D	zinc finger protein 385D		GO:0005634(nucleus)	GO:0003676(nucleic acid binding);GO:0008270(zinc ion binding)
A_23_P11295	CMC4	C-x(9)-C motif containing 4	GO:0008283(cell proliferation)	GO:0005739(mitochondrion)
A_23_P207400	BRCA1	breast cancer 1, early onset	GO:0000724(double-strand break repair via homologous recombination);GO:0006281(DNA repair);GO:0006301(postreplication repair);GO:0006302(double-strand break repair);GO:0006357(regulation of transcription from RNA polymerase II promoter);GO:0006359(regulation of transcription from RNA polymerase III promoter);GO:0006633(fatty acid biosynthetic process);GO:0006915(apoptotic process);GO:0006974(cell…	GO:0000151(ubiquitin ligase complex);GO:0001726(ruffle);GO:0005634(nucleus);GO:0005654(nucleoplasm);GO:0005694(chromosome);GO:0005886(plasma membrane);GO:0005925(focal adhesion);GO:0008274(gamma-tubulin ring complex);GO:0030529(ribonucleoprotein complex);GO:0031436(BRCA1-BARD1 complex);GO:0031941(filamentous actin);GO:0043234(protein complex);GO:0070531(BRCA1-A complex)	GO:0003677(DNA binding);GO:0003713(transcription coactivator activity);GO:0003723(RNA binding);GO:0004842(ubiquitin-protein ligase activity);GO:0005515(protein binding);GO:0008270(zinc ion binding);GO:0015631(tubulin binding);GO:0019899(enzyme binding);GO:0031625(ubiquitin protein ligase binding);GO:0044212(transcription regulatory region DNA binding);GO:0050681(androgen receptor binding)
A_23_P257503	HERC1	HECT and RLD domain containing E3 ubiquitin protein ligase family member 1	GO:0006810(transport);GO:0010507(negative regulation of autophagy);GO:0021702(cerebellar Purkinje cell differentiation);GO:0031175(neuron projection development);GO:0050885(neuromuscular process controlling balance)	GO:0005737(cytoplasm);GO:0005794(Golgi apparatus);GO:0005829(cytosol);GO:0016020(membrane)	GO:0004842(ubiquitin-protein ligase activity);GO:0005086(ARF guanyl-nucleotide exchange factor activity)
A_23_P316121	NXPH2	neurexophilin 2	GO:0007218(neuropeptide signaling pathway)	GO:0005576(extracellular region)	GO:0003674(molecular_function)
A_23_P151529	C14orf132	chromosome 14 open reading frame 132		GO:0016021(integral component of membrane)
A_23_P103276	KTI12	KTI12 homolog, chromatin associated (S. cerevisiae)			GO:0005524(ATP binding)
A_21_P0014730
A_23_P117852	KIAA0101	KIAA0101	GO:0006260(DNA replication);GO:0006974(cellular response to DNA damage stimulus);GO:0009411(response to UV);GO:0019985(translesion synthesis);GO:0051297(centrosome organization);GO:0051726(regulation of cell cycle)	GO:0005634(nucleus);GO:0048471(perinuclear region of cytoplasm)	GO:0003682(chromatin binding);GO:0005515(protein binding)
A_24_P333733	ATP6V0A1	ATPase, H+ transporting, lysosomal V0 subunit a1	GO:0006879(cellular iron ion homeostasis);GO:0008286(insulin receptor signaling pathway);GO:0015991(ATP hydrolysis coupled proton transport);GO:0033572(transferrin transport);GO:0051701(interaction with host);GO:0055085(transmembrane transport);GO:0090382(phagosome maturation)	GO:0000220(vacuolar proton-transporting V-type ATPase, V0 domain);GO:0005634(nucleus);GO:0005730(nucleolus);GO:0005737(cytoplasm);GO:0005794(Golgi apparatus);GO:0005886(plasma membrane);GO:0010008(endosome membrane);GO:0016021(integral component of membrane);GO:0030670(phagocytic vesicle membrane);GO:0042470(melanosome);GO:0043231(intracellular membrane-bounded organelle)	GO:0005515(protein binding);GO:0015078(hydrogen ion transmembrane transporter activity);GO:0051117(ATPase binding)
A_23_P110076	WDR53	WD repeat domain 53
A_21_P0009165
A_23_P57155	CHGB	chromogranin B (secretogranin 1)		GO:0005576(extracellular region);GO:0030141(secretory granule)	GO:0005179(hormone activity);GO:0005515(protein binding)
A_23_P111311	AKAP12	A kinase (PRKA) anchor protein 12	GO:0006605(protein targeting);GO:0007186(G-protein coupled receptor signaling pathway);GO:0010739(positive regulation of protein kinase A signaling);GO:0030819(positive regulation of cAMP biosynthetic process)	GO:0005737(cytoplasm);GO:0005856(cytoskeleton);GO:0005886(plasma membrane);GO:0005938(cell cortex)	GO:0005515(protein binding);GO:0008179(adenylate cyclase binding);GO:0051018(protein kinase A binding)
A_23_P128728	ARG2	arginase 2	GO:0000050(urea cycle);GO:0001657(ureteric bud development);GO:0006525(arginine metabolic process);GO:0006809(nitric oxide biosynthetic process);GO:0006941(striated muscle contraction);GO:0034641(cellular nitrogen compound metabolic process);GO:0044281(small molecule metabolic process)	GO:0005739(mitochondrion);GO:0005759(mitochondrial matrix)	GO:0004053(arginase activity);GO:0046872(metal ion binding)
A_23_P408913	TTC30B	tetratricopeptide repeat domain 30B	GO:0030030(cell projection organization)	GO:0005929(cilium)	GO:0005515(protein binding)
A_21_P0014670
A_23_P10305	CTPS2	CTP synthase 2	GO:0006220(pyrimidine nucleotide metabolic process);GO:0006541(glutamine metabolic process);GO:0015949(nucleobase-containing small molecule interconversion);GO:0044210('de novo' CTP biosynthetic process);GO:0044281(small molecule metabolic process);GO:0055086(nucleobase-containing small molecule metabolic process)	GO:0005739(mitochondrion);GO:0005829(cytosol)	GO:0003883(CTP synthase activity);GO:0005524(ATP binding)
A_33_P3233981	NASP	nuclear autoantigenic sperm protein (histone-binding)	GO:0001824(blastocyst development);GO:0006260(DNA replication);GO:0007049(cell cycle);GO:0008283(cell proliferation);GO:0015031(protein transport);GO:0043486(histone exchange)	GO:0005634(nucleus);GO:0005737(cytoplasm)	GO:0042393(histone binding);GO:0051879(Hsp90 protein binding)
A_23_P209962	SMC6	structural maintenance of chromosomes 6	GO:0000722(telomere maintenance via recombination);GO:0000724(double-strand break repair via homologous recombination);GO:0090398(cellular senescence)	GO:0000781(chromosome, telomeric region);GO:0005622(intracellular);GO:0016605(PML body);GO:0030915(Smc5-Smc6 complex)	GO:0005515(protein binding);GO:0005524(ATP binding)
A_32_P385587	ALAS2	aminolevulinate, delta-, synthase 2	GO:0001666(response to hypoxia);GO:0006778(porphyrin-containing compound metabolic process);GO:0006782(protoporphyrinogen IX biosynthetic process);GO:0006783(heme biosynthetic process);GO:0006879(cellular iron ion homeostasis);GO:0030218(erythrocyte differentiation);GO:0032364(oxygen homeostasis);GO:0042541(hemoglobin biosynthetic process);GO:0044281(small molecule metabolic process)	GO:0005739(mitochondrion);GO:0005743(mitochondrial inner membrane);GO:0005759(mitochondrial matrix)	GO:0003870(5-aminolevulinate synthase activity);GO:0005515(protein binding);GO:0016594(glycine binding);GO:0030170(pyridoxal phosphate binding);GO:0050662(coenzyme binding)
A_23_P159974	KLHL13	kelch-like family member 13	GO:0000910(cytokinesis);GO:0007067(mitosis);GO:0016567(protein ubiquitination)	GO:0031463(Cul3-RING ubiquitin ligase complex)	GO:0004842(ubiquitin-protein ligase activity)
A_23_P105862	FRY	furry homolog (Drosophila)		GO:0000922(spindle pole);GO:0005737(cytoplasm);GO:0005815(microtubule organizing center)
A_33_P3230011	STOX1	storkhead box 1		GO:0005634(nucleus);GO:0005730(nucleolus);GO:0005737(cytoplasm)	GO:0003677(DNA binding)
A_33_P3309804	EID1	EP300 interacting inhibitor of differentiation 1	GO:0000122(negative regulation of transcription from RNA polymerase II promoter);GO:0006351(transcription, DNA-templated);GO:0007049(cell cycle);GO:0030154(cell differentiation);GO:0035065(regulation of histone acetylation);GO:0045892(negative regulation of transcription, DNA-templated)	GO:0005634(nucleus);GO:0005737(cytoplasm)	GO:0003714(transcription corepressor activity);GO:0005515(protein binding);GO:0035034(histone acetyltransferase regulator activity);GO:0035035(histone acetyltransferase binding)
A_23_P99930	TIPIN	TIMELESS interacting protein	GO:0000076(DNA replication checkpoint);GO:0007067(mitosis);GO:0008284(positive regulation of cell proliferation);GO:0009411(response to UV);GO:0031573(intra-S DNA damage checkpoint);GO:0033262(regulation of nuclear cell cycle DNA replication);GO:0048478(replication fork protection);GO:0051301(cell division)	GO:0000790(nuclear chromatin);GO:0005634(nucleus);GO:0005730(nucleolus);GO:0005737(cytoplasm);GO:0005794(Golgi apparatus);GO:0043231(intracellular membrane-bounded organelle)	GO:0005515(protein binding)
A_23_P349025	SAMD15	sterile alpha motif domain containing 15
A_33_P3394489	CHKB-AS1	CHKB antisense RNA 1 (head to head)
A_23_P90079	ZNF799	zinc finger protein 799	GO:0006351(transcription, DNA-templated);GO:0006355(regulation of transcription, DNA-templated)	GO:0005634(nucleus)	GO:0003677(DNA binding);GO:0046872(metal ion binding)
A_33_P3355232	UBLCP1	ubiquitin-like domain containing CTD phosphatase 1		GO:0005634(nucleus);GO:0005730(nucleolus)	GO:0004721(phosphoprotein phosphatase activity)
A_23_P49220	TCF25	transcription factor 25 (basic helix-loop-helix)	GO:0000122(negative regulation of transcription from RNA polymerase II promoter);GO:0006351(transcription, DNA-templated);GO:0007507(heart development)	GO:0005634(nucleus);GO:0005730(nucleolus);GO:0005737(cytoplasm);GO:0005739(mitochondrion)	GO:0003677(DNA binding);GO:0003700(sequence-specific DNA binding transcription factor activity);GO:0005515(protein binding)
A_23_P135995	ARV1	ARV1 homolog (S. cerevisiae)	GO:0006665(sphingolipid metabolic process);GO:0008206(bile acid metabolic process);GO:0030301(cholesterol transport);GO:0090181(regulation of cholesterol metabolic process)	GO:0016021(integral component of membrane)
A_24_P936145	GNAO1	guanine nucleotide binding protein (G protein), alpha activating activity polypeptide O	GO:0006936(muscle contraction);GO:0007188(adenylate cyclase-modulating G-protein coupled receptor signaling pathway);GO:0007212(dopamine receptor signaling pathway);GO:0007568(aging);GO:0007626(locomotory behavior);GO:0008016(regulation of heart contraction);GO:0030900(forebrain development);GO:0031175(neuron projection development);GO:0034097(response to cytokine);GO:0042493(response to drug);GO…	GO:0005834(heterotrimeric G-protein complex);GO:0005886(plasma membrane);GO:0031234(extrinsic component of cytoplasmic side of plasma membrane);GO:0043005(neuron projection)	GO:0003924(GTPase activity);GO:0004871(signal transducer activity);GO:0005525(GTP binding);GO:0031683(G-protein beta/gamma-subunit complex binding);GO:0031821(G-protein coupled serotonin receptor binding);GO:0031852(mu-type opioid receptor binding);GO:0046872(metal ion binding);GO:0051430(corticotropin-releasing hormone receptor 1 binding)
A_24_P734720	CCNYL1	cyclin Y-like 1	GO:0000079(regulation of cyclin-dependent protein serine/threonine kinase activity)		GO:0019901(protein kinase binding)
A_33_P3215282	TTBK1	tau tubulin kinase 1		GO:0005634(nucleus);GO:0005737(cytoplasm);GO:0030054(cell junction)	GO:0004674(protein serine/threonine kinase activity);GO:0005524(ATP binding)
A_23_P79962	MKKS	McKusick-Kaufman syndrome	GO:0001947(heart looping);GO:0006457(protein folding);GO:0007286(spermatid development);GO:0007368(determination of left/right symmetry);GO:0007507(heart development);GO:0007601(visual perception);GO:0007608(sensory perception of smell);GO:0008406(gonad development);GO:0010629(negative regulation of gene expression);GO:0014824(artery smooth muscle contraction);GO:0021756(striatum development);GO:…	GO:0005622(intracellular);GO:0005813(centrosome);GO:0005829(cytosol);GO:0031514(motile cilium)	GO:0001103(RNA polymerase II repressing transcription factor binding);GO:0005515(protein binding);GO:0005524(ATP binding);GO:0051082(unfolded protein binding)
A_23_P105873	TRPC4	transient receptor potential cation channel, subfamily C, member 4	GO:0006816(calcium ion transport);GO:0007411(axon guidance);GO:0014051(gamma-aminobutyric acid secretion);GO:0070509(calcium ion import)	GO:0005886(plasma membrane);GO:0005901(caveola);GO:0005911(cell-cell junction);GO:0009986(cell surface);GO:0016323(basolateral plasma membrane);GO:0030863(cortical cytoskeleton);GO:0034704(calcium channel complex)	GO:0005515(protein binding);GO:0008013(beta-catenin binding);GO:0015279(store-operated calcium channel activity);GO:0045296(cadherin binding);GO:0070679(inositol 1,4,5 trisphosphate binding)
A_23_P169576	EXOC6	exocyst complex component 6	GO:0006904(vesicle docking involved in exocytosis);GO:0015031(protein transport);GO:0030218(erythrocyte differentiation);GO:0044267(cellular protein metabolic process)	GO:0000145(exocyst);GO:0005886(plasma membrane)
A_23_P123393	KCNQ3	potassium voltage-gated channel, KQT-like subfamily, member 3	GO:0006813(potassium ion transport);GO:0007268(synaptic transmission);GO:0007411(axon guidance);GO:0060081(membrane hyperpolarization)	GO:0005886(plasma membrane);GO:0008076(voltage-gated potassium channel complex);GO:0033268(node of Ranvier);GO:0043194(axon initial segment)	GO:0005249(voltage-gated potassium channel activity);GO:0005251(delayed rectifier potassium channel activity);GO:0005267(potassium channel activity)
A_24_P125881	DGCR2	DiGeorge syndrome critical region gene 2	GO:0007155(cell adhesion);GO:0009887(organ morphogenesis)	GO:0016021(integral component of membrane)	GO:0030246(carbohydrate binding)
A_33_P3226565
A_24_P67585	VGLL3	vestigial like 3 (Drosophila)	GO:0006351(transcription, DNA-templated);GO:0006355(regulation of transcription, DNA-templated)	GO:0005634(nucleus)
A_23_P4294	ZNF232	zinc finger protein 232	GO:0006351(transcription, DNA-templated)	GO:0005634(nucleus)	GO:0003677(DNA binding);GO:0003700(sequence-specific DNA binding transcription factor activity);GO:0046872(metal ion binding)
A_23_P77714	CLUAP1	clusterin associated protein 1	GO:0030030(cell projection organization)	GO:0005634(nucleus);GO:0005929(cilium)	GO:0005515(protein binding)
A_23_P118300	FAHD1	fumarylacetoacetate hydrolase domain containing 1		GO:0005739(mitochondrion);GO:0005743(mitochondrial inner membrane);GO:0005829(cytosol)	GO:0018773(acetylpyruvate hydrolase activity);GO:0034545(fumarylpyruvate hydrolase activity);GO:0046872(metal ion binding);GO:0047621(acylpyruvate hydrolase activity)
A_19_P00807328
A_23_P83579	ARNT2	aryl-hydrocarbon receptor nuclear translocator 2	GO:0001666(response to hypoxia);GO:0001701(in utero embryonic development);GO:0006351(transcription, DNA-templated);GO:0006355(regulation of transcription, DNA-templated);GO:0007417(central nervous system development);GO:0008284(positive regulation of cell proliferation);GO:0032355(response to estradiol);GO:0043066(negative regulation of apoptotic process);GO:0045893(positive regulation of transc…	GO:0005634(nucleus);GO:0005667(transcription factor complex);GO:0005737(cytoplasm)	GO:0003677(DNA binding);GO:0003700(sequence-specific DNA binding transcription factor activity);GO:0004871(signal transducer activity);GO:0017162(aryl hydrocarbon receptor binding);GO:0046982(protein heterodimerization activity)
A_24_P400376	CHCHD2	coiled-coil-helix-coiled-coil-helix domain containing 2		GO:0005739(mitochondrion)
A_24_P53150	TRAF7	TNF receptor-associated factor 7, E3 ubiquitin protein ligase	GO:0000185(activation of MAPKKK activity);GO:0006351(transcription, DNA-templated);GO:0006355(regulation of transcription, DNA-templated);GO:0006915(apoptotic process);GO:0016567(protein ubiquitination);GO:0043410(positive regulation of MAPK cascade);GO:0097194(execution phase of apoptosis)	GO:0000151(ubiquitin ligase complex);GO:0005886(plasma membrane);GO:0016023(cytoplasmic membrane-bounded vesicle);GO:0043231(intracellular membrane-bounded organelle)	GO:0004842(ubiquitin-protein ligase activity);GO:0005515(protein binding);GO:0008270(zinc ion binding)
A_33_P3311907	TBC1D7	TBC1 domain family, member 7	GO:0031398(positive regulation of protein ubiquitination);GO:0032007(negative regulation of TOR signaling);GO:0032862(activation of Rho GTPase activity);GO:0070848(response to growth factor)	GO:0016023(cytoplasmic membrane-bounded vesicle);GO:0031410(cytoplasmic vesicle)	GO:0005097(Rab GTPase activator activity);GO:0005515(protein binding)
A_21_P0013334	FAM185A	family with sequence similarity 185, member A		GO:0005737(cytoplasm)
A_24_P388703
A_23_P119964	CEBPZ	CCAAT/enhancer binding protein (C/EBP), zeta	GO:0006355(regulation of transcription, DNA-templated);GO:0006366(transcription from RNA polymerase II promoter)	GO:0005634(nucleus)	GO:0003677(DNA binding)
A_23_P215048	KIAA0408	KIAA0408			GO:0005515(protein binding)
A_23_P400078	MTHFR	methylenetetrahydrofolate reductase (NAD(P)H)	GO:0006520(cellular amino acid metabolic process);GO:0006766(vitamin metabolic process);GO:0006767(water-soluble vitamin metabolic process);GO:0008015(blood circulation);GO:0009086(methionine biosynthetic process);GO:0035999(tetrahydrofolate interconversion);GO:0044281(small molecule metabolic process);GO:0046655(folic acid metabolic process);GO:0050667(homocysteine metabolic process)	GO:0005829(cytosol)	GO:0004489(methylenetetrahydrofolate reductase (NAD(P)H) activity);GO:0072341(modified amino acid binding)
A_24_P417007	POLR2F	polymerase (RNA) II (DNA directed) polypeptide F	GO:0000398(mRNA splicing, via spliceosome);GO:0006281(DNA repair);GO:0006283(transcription-coupled nucleotide-excision repair);GO:0006289(nucleotide-excision repair);GO:0006360(transcription from RNA polymerase I promoter);GO:0006366(transcription from RNA polymerase II promoter);GO:0006367(transcription initiation from RNA polymerase II promoter);GO:0006368(transcription elongation from RNA poly…	GO:0005634(nucleus);GO:0005654(nucleoplasm);GO:0005665(DNA-directed RNA polymerase II, core complex);GO:0005666(DNA-directed RNA polymerase III complex);GO:0005730(nucleolus);GO:0005736(DNA-directed RNA polymerase I complex);GO:0005829(cytosol)	GO:0001054(RNA polymerase I activity);GO:0001055(RNA polymerase II activity);GO:0001056(RNA polymerase III activity);GO:0003677(DNA binding)
A_23_P431789	ARF4	ADP-ribosylation factor 4	GO:0007173(epidermal growth factor receptor signaling pathway);GO:0007264(small GTPase mediated signal transduction);GO:0007420(brain development);GO:0015031(protein transport);GO:0016192(vesicle-mediated transport);GO:0048678(response to axon injury)	GO:0005794(Golgi apparatus);GO:0005886(plasma membrane)	GO:0005515(protein binding);GO:0005525(GTP binding)
A_21_P0000069	VEPH1	ventricular zone expressed PH domain-containing 1		GO:0005886(plasma membrane)	GO:0005543(phospholipid binding)
A_24_P301557	LPIN2	lipin 2	GO:0006351(transcription, DNA-templated);GO:0006629(lipid metabolic process);GO:0006631(fatty acid metabolic process);GO:0006644(phospholipid metabolic process);GO:0006646(phosphatidylethanolamine biosynthetic process);GO:0006656(phosphatidylcholine biosynthetic process);GO:0019432(triglyceride biosynthetic process);GO:0044255(cellular lipid metabolic process);GO:0044281(small molecule metabolic …	GO:0005634(nucleus);GO:0005789(endoplasmic reticulum membrane);GO:0005829(cytosol)	GO:0003713(transcription coactivator activity);GO:0008195(phosphatidate phosphatase activity)
A_33_P3212575	NNAT	neuronatin	GO:0006810(transport);GO:0007420(brain development);GO:0009249(protein lipoylation);GO:0009749(response to glucose);GO:0030182(neuron differentiation);GO:0032024(positive regulation of insulin secretion);GO:0032880(regulation of protein localization)	GO:0005737(cytoplasm)
A_23_P66563	SMG8	SMG8 nonsense mediated mRNA decay factor	GO:0000184(nuclear-transcribed mRNA catabolic process, nonsense-mediated decay);GO:0010467(gene expression);GO:0016070(RNA metabolic process);GO:0016071(mRNA metabolic process);GO:0045859(regulation of protein kinase activity)	GO:0005575(cellular_component);GO:0005829(cytosol)	GO:0005515(protein binding)
A_23_P29118	DGCR5	DiGeorge syndrome critical region gene 5 (non-protein coding)
A_33_P3235990	PTPN21	protein tyrosine phosphatase, non-receptor type 21	GO:0006470(protein dephosphorylation);GO:0035335(peptidyl-tyrosine dephosphorylation)	GO:0005737(cytoplasm);GO:0005856(cytoskeleton)	GO:0004725(protein tyrosine phosphatase activity);GO:0005515(protein binding)
A_24_P781757	LOC148413	uncharacterized LOC148413
A_23_P134147	ZBTB24	zinc finger and BTB domain containing 24	GO:0006351(transcription, DNA-templated);GO:0006355(regulation of transcription, DNA-templated)	GO:0005634(nucleus)	GO:0003677(DNA binding);GO:0005515(protein binding);GO:0046872(metal ion binding)
A_23_P99771	PNMA1	paraneoplastic Ma antigen 1	GO:0002437(inflammatory response to antigenic stimulus);GO:0006915(apoptotic process);GO:0007283(spermatogenesis);GO:0007417(central nervous system development)	GO:0005730(nucleolus);GO:0005737(cytoplasm);GO:0005925(focal adhesion)	GO:0005515(protein binding)
A_24_P74571	CBY1	chibby homolog 1 (Drosophila)	GO:0008104(protein localization);GO:0030178(negative regulation of Wnt signaling pathway);GO:0042384(cilium assembly);GO:0045444(fat cell differentiation);GO:0045892(negative regulation of transcription, DNA-templated);GO:0055007(cardiac muscle cell differentiation);GO:0090090(negative regulation of canonical Wnt signaling pathway)	GO:0005634(nucleus);GO:0005794(Golgi apparatus);GO:0005802(trans-Golgi network);GO:0005932(ciliary basal body);GO:0016607(nuclear speck)	GO:0005515(protein binding);GO:0008013(beta-catenin binding);GO:0042802(identical protein binding)
A_23_P319633	ZDHHC15	zinc finger, DHHC-type containing 15	GO:0016188(synaptic vesicle maturation);GO:0018345(protein palmitoylation);GO:0045184(establishment of protein localization)	GO:0016021(integral component of membrane)	GO:0008270(zinc ion binding);GO:0019706(protein-cysteine S-palmitoyltransferase activity)
A_33_P3301559	CLUAP1	clusterin associated protein 1	GO:0030030(cell projection organization)	GO:0005634(nucleus);GO:0005929(cilium)	GO:0005515(protein binding)
A_23_P141715	TPGS2	tubulin polyglutamylase complex subunit 2		GO:0005737(cytoplasm);GO:0005874(microtubule)
A_23_P306479	ZBTB11-AS1	ZBTB11 antisense RNA 1
A_23_P93823	RFC2	replication factor C (activator 1) 2, 40kDa	GO:0000278(mitotic cell cycle);GO:0000722(telomere maintenance via recombination);GO:0000723(telomere maintenance);GO:0006260(DNA replication);GO:0006271(DNA strand elongation involved in DNA replication);GO:0006281(DNA repair);GO:0006283(transcription-coupled nucleotide-excision repair);GO:0006289(nucleotide-excision repair);GO:0006297(nucleotide-excision repair, DNA gap filling);GO:0032201(telo…	GO:0005654(nucleoplasm);GO:0005663(DNA replication factor C complex)	GO:0003677(DNA binding);GO:0005515(protein binding);GO:0005524(ATP binding);GO:0017111(nucleoside-triphosphatase activity)
A_23_P361405	HYAL3	hyaluronoglucosaminidase 3	GO:0005975(carbohydrate metabolic process);GO:0006954(inflammatory response);GO:0009615(response to virus);GO:0030214(hyaluronan catabolic process);GO:0046677(response to antibiotic);GO:0051216(cartilage development);GO:0071347(cellular response to interleukin-1);GO:0071356(cellular response to tumor necrosis factor);GO:0071493(cellular response to UV-B)	GO:0005576(extracellular region);GO:0005764(lysosome);GO:0031410(cytoplasmic vesicle)	GO:0001618(virus receptor activity);GO:0004415(hyalurononglucosaminidase activity);GO:0033906(hyaluronoglucuronidase activity)
A_33_P3245539	PNMA1	paraneoplastic Ma antigen 1	GO:0002437(inflammatory response to antigenic stimulus);GO:0006915(apoptotic process);GO:0007283(spermatogenesis);GO:0007417(central nervous system development)	GO:0005730(nucleolus);GO:0005737(cytoplasm);GO:0005925(focal adhesion)	GO:0005515(protein binding)
A_24_P40907	PPAPDC2	phosphatidic acid phosphatase type 2 domain containing 2		GO:0016021(integral component of membrane)	GO:0016787(hydrolase activity)
A_33_P3237704
A_23_P85188	ARMCX5	armadillo repeat containing, X-linked 5
A_23_P135465	HARBI1	harbinger transposase derived 1		GO:0005634(nucleus);GO:0005737(cytoplasm);GO:0005813(centrosome)	GO:0004518(nuclease activity);GO:0046872(metal ion binding)
A_23_P252403	COMMD10	COMM domain containing 10			GO:0005515(protein binding)
A_23_P366682	TPGS1	tubulin polyglutamylase complex subunit 1	GO:0007268(synaptic transmission);GO:0007275(multicellular organismal development);GO:0007288(sperm axoneme assembly);GO:0018095(protein polyglutamylation);GO:0030534(adult behavior);GO:0051648(vesicle localization)	GO:0005813(centrosome);GO:0005874(microtubule);GO:0005932(ciliary basal body);GO:0030424(axon);GO:0030425(dendrite);GO:0035085(axoneme)	GO:0008017(microtubule binding);GO:0070740(tubulin-glutamic acid ligase activity)
A_21_P0012276	SLC25A15	solute carrier family 25 (mitochondrial carrier; ornithine transporter) member 15	GO:0000050(urea cycle);GO:0000066(mitochondrial ornithine transport);GO:0006520(cellular amino acid metabolic process);GO:0034641(cellular nitrogen compound metabolic process);GO:0044281(small molecule metabolic process)	GO:0005743(mitochondrial inner membrane);GO:0016021(integral component of membrane)	GO:0000064(L-ornithine transmembrane transporter activity)
A_23_P94422	MELK	maternal embryonic leucine zipper kinase	GO:0000086(G2/M transition of mitotic cell cycle);GO:0006915(apoptotic process);GO:0008283(cell proliferation);GO:0030097(hemopoiesis);GO:0043065(positive regulation of apoptotic process);GO:0046777(protein autophosphorylation);GO:0061351(neural precursor cell proliferation)	GO:0005886(plasma membrane);GO:0005938(cell cortex)	GO:0004674(protein serine/threonine kinase activity);GO:0004715(non-membrane spanning protein tyrosine kinase activity);GO:0005509(calcium ion binding);GO:0005515(protein binding);GO:0005524(ATP binding);GO:0008289(lipid binding)
A_23_P69242	SUMF1	sulfatase modifying factor 1	GO:0006665(sphingolipid metabolic process);GO:0006687(glycosphingolipid metabolic process);GO:0043687(post-translational protein modification);GO:0044267(cellular protein metabolic process);GO:0044281(small molecule metabolic process)	GO:0005788(endoplasmic reticulum lumen)	GO:0016491(oxidoreductase activity);GO:0042803(protein homodimerization activity);GO:0046872(metal ion binding)
A_23_P163099	POLE2	polymerase (DNA directed), epsilon 2, accessory subunit	GO:0000082(G1/S transition of mitotic cell cycle);GO:0000278(mitotic cell cycle);GO:0000722(telomere maintenance via recombination);GO:0000723(telomere maintenance);GO:0006260(DNA replication);GO:0006270(DNA replication initiation);GO:0006281(DNA repair);GO:0006283(transcription-coupled nucleotide-excision repair);GO:0006289(nucleotide-excision repair);GO:0006297(nucleotide-excision repair, DNA g…	GO:0005634(nucleus);GO:0005654(nucleoplasm);GO:0005730(nucleolus);GO:0008622(epsilon DNA polymerase complex);GO:0043231(intracellular membrane-bounded organelle)	GO:0003677(DNA binding);GO:0003887(DNA-directed DNA polymerase activity)
A_33_P3363186
A_33_P3217649	C9orf116	chromosome 9 open reading frame 116
A_23_P351138	CLDN9	claudin 9	GO:0016338(calcium-independent cell-cell adhesion);GO:0034329(cell junction assembly);GO:0045216(cell-cell junction organization);GO:0070830(tight junction assembly)	GO:0005886(plasma membrane);GO:0005923(tight junction);GO:0016021(integral component of membrane)	GO:0005198(structural molecule activity);GO:0042802(identical protein binding)
A_24_P32766
A_33_P3297030	VPS53	vacuolar protein sorting 53 homolog (S. cerevisiae)	GO:0015031(protein transport)	GO:0000938(GARP complex);GO:0010008(endosome membrane)	GO:0005515(protein binding)
A_33_P3390539	GYLTL1B	glycosyltransferase-like 1B	GO:0046716(muscle cell cellular homeostasis)	GO:0000139(Golgi membrane);GO:0016021(integral component of membrane)	GO:0016757(transferase activity, transferring glycosyl groups)
A_23_P210048	HDAC4	histone deacetylase 4	GO:0000122(negative regulation of transcription from RNA polymerase II promoter);GO:0001501(skeletal system development);GO:0002076(osteoblast development);GO:0006338(chromatin remodeling);GO:0006351(transcription, DNA-templated);GO:0006954(inflammatory response);GO:0007399(nervous system development);GO:0008284(positive regulation of cell proliferation);GO:0008285(negative regulation of cell pro…	GO:0000118(histone deacetylase complex);GO:0005634(nucleus);GO:0005737(cytoplasm);GO:0005829(cytosol);GO:0017053(transcriptional repressor complex);GO:0030018(Z disc);GO:0031594(neuromuscular junction);GO:0031672(A band);GO:0042641(actomyosin)	GO:0003714(transcription corepressor activity);GO:0004407(histone deacetylase activity);GO:0005515(protein binding);GO:0008134(transcription factor binding);GO:0008270(zinc ion binding);GO:0019901(protein kinase binding);GO:0030955(potassium ion binding);GO:0032041(NAD-dependent histone deacetylase activity (H3-K14 specific));GO:0033558(protein deacetylase activity);GO:0033613(activating transcri…
A_21_P0004744
A_33_P3270668	FAM131B	family with sequence similarity 131, member B
A_24_P77681	PAIP1	poly(A) binding protein interacting protein 1	GO:0000288(nuclear-transcribed mRNA catabolic process, deadenylation-dependent decay);GO:0000289(nuclear-transcribed mRNA poly(A) tail shortening);GO:0006413(translational initiation);GO:0010467(gene expression);GO:0016070(RNA metabolic process);GO:0016071(mRNA metabolic process);GO:0045727(positive regulation of translation);GO:0048255(mRNA stabilization)	GO:0005737(cytoplasm);GO:0005829(cytosol)	GO:0003723(RNA binding);GO:0005515(protein binding);GO:0008494(translation activator activity)
A_23_P256716	SMARCA5	SWI/SNF related, matrix associated, actin dependent regulator of chromatin, subfamily a, member 5	GO:0000183(chromatin silencing at rDNA);GO:0006200(ATP catabolic process);GO:0006302(double-strand break repair);GO:0006334(nucleosome assembly);GO:0006338(chromatin remodeling);GO:0006352(DNA-templated transcription, initiation);GO:0006357(regulation of transcription from RNA polymerase II promoter);GO:0009790(embryo development);GO:0016584(nucleosome positioning);GO:0034080(CENP-A containing nu…	GO:0000793(condensed chromosome);GO:0005634(nucleus);GO:0005654(nucleoplasm);GO:0005677(chromatin silencing complex);GO:0005730(nucleolus);GO:0016589(NURF complex);GO:0031213(RSF complex);GO:0043596(nuclear replication fork)	GO:0003677(DNA binding);GO:0004386(helicase activity);GO:0005515(protein binding);GO:0005524(ATP binding);GO:0016887(ATPase activity);GO:0031491(nucleosome binding);GO:0042393(histone binding)
A_23_P388780	DMAP1	DNA methyltransferase 1 associated protein 1	GO:0000122(negative regulation of transcription from RNA polymerase II promoter);GO:0006281(DNA repair);GO:0006306(DNA methylation);GO:0006338(chromatin remodeling);GO:0006351(transcription, DNA-templated);GO:0040008(regulation of growth);GO:0042993(positive regulation of transcription factor import into nucleus);GO:0043967(histone H4 acetylation);GO:0043968(histone H2A acetylation);GO:0045892(ne…	GO:0005634(nucleus);GO:0005657(replication fork);GO:0005737(cytoplasm);GO:0035267(NuA4 histone acetyltransferase complex)	GO:0001103(RNA polymerase II repressing transcription factor binding);GO:0003682(chromatin binding);GO:0003714(transcription corepressor activity);GO:0005515(protein binding)
A_24_P250765	PRKG1	protein kinase, cGMP-dependent, type I	GO:0001764(neuron migration);GO:0006468(protein phosphorylation);GO:0007165(signal transduction);GO:0007596(blood coagulation);GO:0016358(dendrite development);GO:0030036(actin cytoskeleton organization);GO:0030900(forebrain development);GO:0043087(regulation of GTPase activity);GO:0090331(negative regulation of platelet aggregation)	GO:0005737(cytoplasm);GO:0005794(Golgi apparatus);GO:0005829(cytosol);GO:0005886(plasma membrane)	GO:0004692(cGMP-dependent protein kinase activity);GO:0005246(calcium channel regulator activity);GO:0005515(protein binding);GO:0005524(ATP binding);GO:0030553(cGMP binding)
A_23_P346302	ZMAT2	zinc finger, matrin-type 2		GO:0005634(nucleus)	GO:0003677(DNA binding);GO:0005515(protein binding);GO:0008270(zinc ion binding)
A_23_P83923	ZNF672	zinc finger protein 672	GO:0006351(transcription, DNA-templated);GO:0006355(regulation of transcription, DNA-templated)	GO:0005634(nucleus)	GO:0003677(DNA binding);GO:0046872(metal ion binding)
A_23_P45294	FAM199X	family with sequence similarity 199, X-linked
A_33_P3368830	LY9	lymphocyte antigen 9	GO:0007155(cell adhesion);GO:0016064(immunoglobulin mediated immune response)	GO:0016021(integral component of membrane)	GO:0003674(molecular_function);GO:0004872(receptor activity)
A_23_P28886	PCNA	proliferating cell nuclear antigen	GO:0000082(G1/S transition of mitotic cell cycle);GO:0000083(regulation of transcription involved in G1/S transition of mitotic cell cycle);GO:0000278(mitotic cell cycle);GO:0000722(telomere maintenance via recombination);GO:0000723(telomere maintenance);GO:0006260(DNA replication);GO:0006271(DNA strand elongation involved in DNA replication);GO:0006275(regulation of DNA replication);GO:0006281(D…	GO:0005634(nucleus);GO:0005654(nucleoplasm);GO:0005663(DNA replication factor C complex);GO:0005730(nucleolus);GO:0005737(cytoplasm);GO:0015630(microtubule cytoskeleton);GO:0043596(nuclear replication fork);GO:0043626(PCNA complex);GO:0070557(PCNA-p21 complex)	GO:0000701(purine-specific mismatch base pair DNA N-glycosylase activity);GO:0005515(protein binding);GO:0030337(DNA polymerase processivity factor activity);GO:0030971(receptor tyrosine kinase binding);GO:0032139(dinucleotide insertion or deletion binding);GO:0032405(MutLalpha complex binding);GO:0042802(identical protein binding)
A_23_P96369	CXorf57	chromosome X open reading frame 57
A_33_P3277447	SLC26A2	solute carrier family 26 (anion exchanger), member 2	GO:0001503(ossification);GO:0005975(carbohydrate metabolic process);GO:0006805(xenobiotic metabolic process);GO:0006811(ion transport);GO:0008272(sulfate transport);GO:0030203(glycosaminoglycan metabolic process);GO:0044281(small molecule metabolic process);GO:0050427(3'-phosphoadenosine 5'-phosphosulfate metabolic process);GO:0050428(3'-phosphoadenosine 5'-phosphosulfate biosynthetic process);GO…	GO:0005886(plasma membrane);GO:0005887(integral component of plasma membrane);GO:0016020(membrane)	GO:0008271(secondary active sulfate transmembrane transporter activity);GO:0015116(sulfate transmembrane transporter activity)
A_23_P344481	STOX1	storkhead box 1		GO:0005634(nucleus);GO:0005730(nucleolus);GO:0005737(cytoplasm)	GO:0003677(DNA binding)
A_24_P312189	MEPCE	methylphosphate capping enzyme	GO:0000122(negative regulation of transcription from RNA polymerase II promoter);GO:0001510(RNA methylation);GO:0016073(snRNA metabolic process);GO:0035562(negative regulation of chromatin binding);GO:0040031(snRNA modification);GO:1900087(positive regulation of G1/S transition of mitotic cell cycle)		GO:0008173(RNA methyltransferase activity);GO:0008757(S-adenosylmethionine-dependent methyltransferase activity)
A_23_P211445	LIMK2	LIM domain kinase 2	GO:0007283(spermatogenesis);GO:0016310(phosphorylation)	GO:0005634(nucleus);GO:0005737(cytoplasm);GO:0005801(cis-Golgi network)	GO:0004674(protein serine/threonine kinase activity);GO:0005515(protein binding);GO:0005524(ATP binding);GO:0008270(zinc ion binding);GO:0046982(protein heterodimerization activity)
A_33_P3253460	LOC100130654	uncharacterized LOC100130654
A_23_P135914	SF3B3	splicing factor 3b, subunit 3, 130kDa	GO:0000375(RNA splicing, via transesterification reactions);GO:0000398(mRNA splicing, via spliceosome);GO:0006397(mRNA processing);GO:0006461(protein complex assembly);GO:0008380(RNA splicing);GO:0010467(gene expression)	GO:0005654(nucleoplasm);GO:0005681(spliceosomal complex);GO:0005689(U12-type spliceosomal complex);GO:0030532(small nuclear ribonucleoprotein complex);GO:0071013(catalytic step 2 spliceosome)	GO:0003676(nucleic acid binding)
A_19_P00321722
A_24_P19175	ZNF358	zinc finger protein 358	GO:0006351(transcription, DNA-templated);GO:0006355(regulation of transcription, DNA-templated);GO:0019827(stem cell maintenance);GO:0021915(neural tube development);GO:0035115(embryonic forelimb morphogenesis)	GO:0005634(nucleus)	GO:0003677(DNA binding);GO:0046872(metal ion binding)
A_24_P56837	ASB16	ankyrin repeat and SOCS box containing 16	GO:0016567(protein ubiquitination);GO:0035556(intracellular signal transduction)		GO:0005515(protein binding)
A_23_P118158	HS3ST2	heparan sulfate (glucosamine) 3-O-sulfotransferase 2	GO:0005975(carbohydrate metabolic process);GO:0006024(glycosaminoglycan biosynthetic process);GO:0007623(circadian rhythm);GO:0030203(glycosaminoglycan metabolic process);GO:0044281(small molecule metabolic process)	GO:0000139(Golgi membrane);GO:0016021(integral component of membrane)	GO:0008146(sulfotransferase activity);GO:0033871([heparan sulfate]-glucosamine 3-sulfotransferase 2 activity)
A_24_P28295	RABGAP1L	RAB GTPase activating protein 1-like	GO:0032851(positive regulation of Rab GTPase activity);GO:0032880(regulation of protein localization)	GO:0005634(nucleus);GO:0005769(early endosome);GO:0005794(Golgi apparatus)	GO:0005097(Rab GTPase activator activity);GO:0017137(Rab GTPase binding)
A_33_P3348362	ARHGAP5-AS1	ARHGAP5 antisense RNA 1 (head to head)
A_24_P58054	SLC9A8	solute carrier family 9, subfamily A (NHE8, cation proton antiporter 8), member 8	GO:0006811(ion transport);GO:0051453(regulation of intracellular pH);GO:0055085(transmembrane transport)	GO:0000139(Golgi membrane);GO:0016021(integral component of membrane)	GO:0015385(sodium:hydrogen antiporter activity);GO:0015386(potassium:hydrogen antiporter activity)
A_23_P145247	ZSCAN26	zinc finger and SCAN domain containing 26	GO:0006351(transcription, DNA-templated);GO:0006355(regulation of transcription, DNA-templated)	GO:0005634(nucleus)	GO:0003676(nucleic acid binding);GO:0003700(sequence-specific DNA binding transcription factor activity);GO:0046872(metal ion binding)
A_24_P91991	NAT8L	N-acetyltransferase 8-like (GCN5-related, putative)	GO:0051586(positive regulation of dopamine uptake involved in synaptic transmission)	GO:0005737(cytoplasm);GO:0016021(integral component of membrane);GO:0030867(rough endoplasmic reticulum membrane);GO:0031966(mitochondrial membrane)	GO:0017188(aspartate N-acetyltransferase activity)
A_21_P0013365	ZNF815P	zinc finger protein 815, pseudogene
A_33_P3271480	LOC90784	uncharacterized LOC90784
A_23_P215744	CTTNBP2	cortactin binding protein 2	GO:0007420(brain development)	GO:0005938(cell cortex);GO:0008021(synaptic vesicle);GO:0043197(dendritic spine)	GO:0017124(SH3 domain binding)
A_23_P22625	SLC9A6	solute carrier family 9, subfamily A (NHE6, cation proton antiporter 6), member 6	GO:0006810(transport);GO:0006811(ion transport);GO:0006885(regulation of pH);GO:0055085(transmembrane transport)	GO:0005739(mitochondrion);GO:0005789(endoplasmic reticulum membrane);GO:0005886(plasma membrane);GO:0016021(integral component of membrane);GO:0031901(early endosome membrane);GO:0055038(recycling endosome membrane)	GO:0015385(sodium:hydrogen antiporter activity)
A_23_P23839	LGR6	leucine-rich repeat containing G protein-coupled receptor 6	GO:0016055(Wnt signaling pathway);GO:0090263(positive regulation of canonical Wnt signaling pathway)	GO:0005887(integral component of plasma membrane);GO:0032588(trans-Golgi network membrane)	GO:0004888(transmembrane signaling receptor activity);GO:0004930(G-protein coupled receptor activity);GO:0005515(protein binding)
A_24_P43092	SEPT2	septin 2	GO:0002036(regulation of L-glutamate transport);GO:0007067(mitosis);GO:0007224(smoothened signaling pathway);GO:0031175(neuron projection development);GO:0032880(regulation of protein localization);GO:0042384(cilium assembly);GO:0051301(cell division)	GO:0000145(exocyst);GO:0000777(condensed chromosome kinetochore);GO:0005634(nucleus);GO:0005730(nucleolus);GO:0005737(cytoplasm);GO:0005819(spindle);GO:0005938(cell cortex);GO:0009986(cell surface);GO:0015629(actin cytoskeleton);GO:0030496(midbody);GO:0031105(septin complex);GO:0032154(cleavage furrow);GO:0045202(synapse);GO:0048471(perinuclear region of cytoplasm);GO:0060170(ciliary membrane)	GO:0005515(protein binding);GO:0005525(GTP binding);GO:0030234(enzyme regulator activity);GO:0032947(protein complex scaffold)
A_24_P283341	MICAL1	microtubule associated monooxygenase, calponin and LIM domain containing 1	GO:0001933(negative regulation of protein phosphorylation);GO:0007010(cytoskeleton organization);GO:0007165(signal transduction);GO:0019417(sulfur oxidation);GO:0030042(actin filament depolymerization);GO:0043066(negative regulation of apoptotic process);GO:0043154(negative regulation of cysteine-type endopeptidase activity involved in apoptotic process);GO:0055114(oxidation-reduction process)	GO:0005737(cytoplasm);GO:0005882(intermediate filament)	GO:0003779(actin binding);GO:0005515(protein binding);GO:0008270(zinc ion binding);GO:0016709(oxidoreductase activity, acting on paired donors, with incorporation or reduction of molecular oxygen, NAD(P)H as one donor, and incorporation of one atom of oxygen);GO:0017124(SH3 domain binding);GO:0071949(FAD binding)
A_33_P3396270	SLC9A4	solute carrier family 9, subfamily A (NHE4, cation proton antiporter 4), member 4	GO:0006811(ion transport);GO:0006885(regulation of pH);GO:0055085(transmembrane transport)	GO:0005886(plasma membrane);GO:0016021(integral component of membrane);GO:0016323(basolateral plasma membrane);GO:0016324(apical plasma membrane)	GO:0015385(sodium:hydrogen antiporter activity)
A_33_P3314813	C11orf94	chromosome 11 open reading frame 94		GO:0005576(extracellular region)
A_23_P397341	PAQR4	progestin and adipoQ receptor family member IV		GO:0016021(integral component of membrane)
A_32_P40744	LOC101927085	uncharacterized LOC101927085
A_24_P235316	VDAC3	voltage-dependent anion channel 3	GO:0015853(adenine transport)	GO:0005739(mitochondrion);GO:0005741(mitochondrial outer membrane);GO:0046930(pore complex)	GO:0000166(nucleotide binding);GO:0008308(voltage-gated anion channel activity);GO:0015288(porin activity)
A_21_P0008267
A_23_P391725	DR1	down-regulator of transcription 1, TBP-binding (negative cofactor 2)	GO:0000122(negative regulation of transcription from RNA polymerase II promoter);GO:0006351(transcription, DNA-templated);GO:0043966(histone H3 acetylation)	GO:0005671(Ada2/Gcn5/Ada3 transcription activator complex)	GO:0003677(DNA binding);GO:0003714(transcription corepressor activity);GO:0005515(protein binding);GO:0008134(transcription factor binding);GO:0017025(TBP-class protein binding);GO:0043565(sequence-specific DNA binding);GO:0046982(protein heterodimerization activity)
A_23_P54055	AJUBA	ajuba LIM protein	GO:0000122(negative regulation of transcription from RNA polymerase II promoter);GO:0001666(response to hypoxia);GO:0006351(transcription, DNA-templated);GO:0007049(cell cycle);GO:0016339(calcium-dependent cell-cell adhesion);GO:0030032(lamellipodium assembly);GO:0030334(regulation of cell migration);GO:0031328(positive regulation of cellular biosynthetic process);GO:0031334(positive regulation o…	GO:0000932(cytoplasmic mRNA processing body);GO:0005634(nucleus);GO:0005667(transcription factor complex);GO:0005815(microtubule organizing center);GO:0005829(cytosol);GO:0005886(plasma membrane);GO:0005911(cell-cell junction);GO:0005925(focal adhesion);GO:0030027(lamellipodium)	GO:0003682(chromatin binding);GO:0003714(transcription corepressor activity);GO:0005515(protein binding);GO:0008270(zinc ion binding);GO:0045294(alpha-catenin binding);GO:0051015(actin filament binding)
A_24_P666105	LRRTM4	leucine rich repeat transmembrane neuronal 4		GO:0030054(cell junction);GO:0032281(alpha-amino-3-hydroxy-5-methyl-4-isoxazolepropionic acid selective glutamate receptor complex);GO:0045211(postsynaptic membrane)
A_21_P0011184
A_23_P259393	SFMBT1	Scm-like with four mbt domains 1	GO:0006351(transcription, DNA-templated);GO:0007283(spermatogenesis);GO:0016568(chromatin modification);GO:0030154(cell differentiation);GO:0045892(negative regulation of transcription, DNA-templated);GO:0048635(negative regulation of muscle organ development)	GO:0005634(nucleus)	GO:0003714(transcription corepressor activity);GO:0005515(protein binding);GO:0042393(histone binding)
A_23_P70701	ARID1B	AT rich interactive domain 1B (SWI1-like)	GO:0006351(transcription, DNA-templated);GO:0007399(nervous system development);GO:0048096(chromatin-mediated maintenance of transcription)	GO:0005634(nucleus);GO:0005730(nucleolus);GO:0016514(SWI/SNF complex);GO:0043231(intracellular membrane-bounded organelle)	GO:0003677(DNA binding);GO:0003713(transcription coactivator activity);GO:0005515(protein binding)
A_23_P19852	IQCE	IQ motif containing E		GO:0005739(mitochondrion)
A_33_P3367481	ARHGAP35	Rho GTPase activating protein 35	GO:0001843(neural tube closure);GO:0006351(transcription, DNA-templated);GO:0007264(small GTPase mediated signal transduction);GO:0007411(axon guidance);GO:0008360(regulation of cell shape);GO:0030900(forebrain development);GO:0032321(positive regulation of Rho GTPase activity);GO:0043010(camera-type eye development);GO:0043116(negative regulation of vascular permeability);GO:0045892(negative reg…	GO:0005634(nucleus);GO:0005829(cytosol);GO:0015629(actin cytoskeleton)	GO:0003677(DNA binding);GO:0003714(transcription corepressor activity);GO:0005100(Rho GTPase activator activity);GO:0005525(GTP binding)
A_32_P36143
A_24_P55295	GJA1	gap junction protein, alpha 1, 43kDa	GO:0001649(osteoblast differentiation);GO:0001701(in utero embryonic development);GO:0001764(neuron migration);GO:0001947(heart looping);GO:0002070(epithelial cell maturation);GO:0002088(lens development in camera-type eye);GO:0003294(atrial ventricular junction remodeling);GO:0006810(transport);GO:0006915(apoptotic process);GO:0006936(muscle contraction);GO:0007165(signal transduction);GO:000726…	GO:0000139(Golgi membrane);GO:0005741(mitochondrial outer membrane);GO:0005764(lysosome);GO:0005769(early endosome);GO:0005771(multivesicular body);GO:0005789(endoplasmic reticulum membrane);GO:0005794(Golgi apparatus);GO:0005829(cytosol);GO:0005882(intermediate filament);GO:0005886(plasma membrane);GO:0005887(integral component of plasma membrane);GO:0005916(fascia adherens);GO:0005921(gap junct…	GO:0004871(signal transducer activity);GO:0005102(receptor binding);GO:0005243(gap junction channel activity);GO:0005515(protein binding);GO:0015075(ion transmembrane transporter activity);GO:0017124(SH3 domain binding);GO:0030165(PDZ domain binding);GO:0048487(beta-tubulin binding);GO:0097110(scaffold protein binding)
A_23_P23966	ZNF488	zinc finger protein 488	GO:0006357(regulation of transcription from RNA polymerase II promoter);GO:0006366(transcription from RNA polymerase II promoter);GO:0014003(oligodendrocyte development);GO:0045892(negative regulation of transcription, DNA-templated);GO:0048714(positive regulation of oligodendrocyte differentiation)	GO:0005634(nucleus)	GO:0000981(sequence-specific DNA binding RNA polymerase II transcription factor activity);GO:0003677(DNA binding);GO:0005515(protein binding);GO:0046872(metal ion binding)
A_33_P3290914	SMC1A	structural maintenance of chromosomes 1A	GO:0000070(mitotic sister chromatid segregation);GO:0000278(mitotic cell cycle);GO:0000398(mRNA splicing, via spliceosome);GO:0006281(DNA repair);GO:0006310(DNA recombination);GO:0007052(mitotic spindle organization);GO:0007062(sister chromatid cohesion);GO:0007064(mitotic sister chromatid cohesion);GO:0007093(mitotic cell cycle checkpoint);GO:0007126(meiotic nuclear division);GO:0008380(RNA spli…	GO:0000775(chromosome, centromeric region);GO:0000776(kinetochore);GO:0000777(condensed chromosome kinetochore);GO:0000794(condensed nuclear chromosome);GO:0005634(nucleus);GO:0005654(nucleoplasm);GO:0005694(chromosome);GO:0005730(nucleolus);GO:0005737(cytoplasm);GO:0005829(cytosol);GO:0008280(cohesin core heterodimer);GO:0030893(meiotic cohesin complex)	GO:0003682(chromatin binding);GO:0003777(microtubule motor activity);GO:0005515(protein binding);GO:0005524(ATP binding);GO:0036033(mediator complex binding);GO:0046982(protein heterodimerization activity)
A_23_P35609	UROS	uroporphyrinogen III synthase	GO:0006778(porphyrin-containing compound metabolic process);GO:0006780(uroporphyrinogen III biosynthetic process);GO:0006782(protoporphyrinogen IX biosynthetic process);GO:0006783(heme biosynthetic process);GO:0044281(small molecule metabolic process);GO:0046677(response to antibiotic);GO:0071243(cellular response to arsenic-containing substance);GO:0071418(cellular response to amine stimulus)	GO:0005739(mitochondrion);GO:0005829(cytosol)	GO:0004852(uroporphyrinogen-III synthase activity);GO:0048037(cofactor binding)
A_23_P112241	DNAJB5	DnaJ (Hsp40) homolog, subfamily B, member 5	GO:0000122(negative regulation of transcription from RNA polymerase II promoter);GO:0006457(protein folding);GO:0006986(response to unfolded protein)	GO:0005634(nucleus);GO:0005829(cytosol)	GO:0005515(protein binding);GO:0051082(unfolded protein binding)
A_24_P38347	DPYSL2	dihydropyrimidinase-like 2	GO:0001975(response to amphetamine);GO:0006139(nucleobase-containing compound metabolic process);GO:0006208(pyrimidine nucleobase catabolic process);GO:0006897(endocytosis);GO:0007010(cytoskeleton organization);GO:0007165(signal transduction);GO:0007399(nervous system development);GO:0007411(axon guidance);GO:0014049(positive regulation of glutamate secretion);GO:0021510(spinal cord development);…	GO:0005739(mitochondrion);GO:0005829(cytosol);GO:0005874(microtubule);GO:0016020(membrane);GO:0030424(axon);GO:0030425(dendrite);GO:0030426(growth cone);GO:0043025(neuronal cell body)	GO:0004157(dihydropyrimidinase activity);GO:0005515(protein binding);GO:0019901(protein kinase binding)
A_23_P102351	CHST10	carbohydrate sulfotransferase 10	GO:0007155(cell adhesion);GO:0007612(learning);GO:0007616(long-term memory);GO:0016051(carbohydrate biosynthetic process)	GO:0000139(Golgi membrane);GO:0005794(Golgi apparatus);GO:0016020(membrane);GO:0016021(integral component of membrane)	GO:0008146(sulfotransferase activity);GO:0016232(HNK-1 sulfotransferase activity)
A_23_P144453	MRFAP1	Morf4 family associated protein 1		GO:0005634(nucleus);GO:0048471(perinuclear region of cytoplasm)	GO:0005515(protein binding)
A_21_P0006369	LOC100288842	UDP-GlcNAc:betaGal beta-1,3-N-acetylglucosaminyltransferase 5 pseudogene	GO:0006486(protein glycosylation)	GO:0000139(Golgi membrane);GO:0016021(integral component of membrane)	GO:0008378(galactosyltransferase activity)
A_23_P160742	GLMN	glomulin, FKBP associated protein	GO:0001570(vasculogenesis);GO:0001843(neural tube closure);GO:0031397(negative regulation of protein ubiquitination);GO:0032434(regulation of proteasomal ubiquitin-dependent protein catabolic process);GO:0040029(regulation of gene expression, epigenetic);GO:0042130(negative regulation of T cell proliferation);GO:0042327(positive regulation of phosphorylation);GO:0042692(muscle cell differentiatio…	GO:0005622(intracellular);GO:0031461(cullin-RING ubiquitin ligase complex);GO:0031462(Cul2-RING ubiquitin ligase complex);GO:0031463(Cul3-RING ubiquitin ligase complex);GO:0031464(Cul4A-RING ubiquitin ligase complex)	GO:0005171(hepatocyte growth factor receptor binding);GO:0005515(protein binding);GO:0031625(ubiquitin protein ligase binding);GO:0055105(ubiquitin-protein ligase inhibitor activity)
A_24_P194730	ZSCAN22	zinc finger and SCAN domain containing 22	GO:0006351(transcription, DNA-templated);GO:0008150(biological_process)	GO:0005634(nucleus)	GO:0003674(molecular_function);GO:0003677(DNA binding);GO:0003700(sequence-specific DNA binding transcription factor activity);GO:0046872(metal ion binding)
A_23_P408955	E2F2	E2F transcription factor 2	GO:0000278(mitotic cell cycle);GO:0006367(transcription initiation from RNA polymerase II promoter);GO:0006915(apoptotic process);GO:0051726(regulation of cell cycle)	GO:0005654(nucleoplasm);GO:0005667(transcription factor complex)	GO:0001047(core promoter binding);GO:0003677(DNA binding);GO:0003700(sequence-specific DNA binding transcription factor activity);GO:0005515(protein binding);GO:0008134(transcription factor binding)
A_33_P3369495	CLDN10	claudin 10	GO:0007155(cell adhesion);GO:0016338(calcium-independent cell-cell adhesion)	GO:0005886(plasma membrane);GO:0005923(tight junction);GO:0016021(integral component of membrane)	GO:0005198(structural molecule activity);GO:0042802(identical protein binding)
A_33_P3475737	ZBTB8A	zinc finger and BTB domain containing 8A	GO:0006351(transcription, DNA-templated);GO:0006355(regulation of transcription, DNA-templated);GO:0008150(biological_process)	GO:0005575(cellular_component);GO:0005634(nucleus)	GO:0003674(molecular_function);GO:0003677(DNA binding);GO:0046872(metal ion binding)
A_32_P95462	STXBP5L	syntaxin binding protein 5-like	GO:0006887(exocytosis);GO:0015031(protein transport);GO:0017157(regulation of exocytosis);GO:0042593(glucose homeostasis);GO:0046676(negative regulation of insulin secretion)	GO:0005737(cytoplasm);GO:0005886(plasma membrane);GO:0016021(integral component of membrane)	GO:0019905(syntaxin binding)
A_21_P0013348
A_23_P351295	HS3ST5	heparan sulfate (glucosamine) 3-O-sulfotransferase 5	GO:0005975(carbohydrate metabolic process);GO:0006024(glycosaminoglycan biosynthetic process);GO:0006477(protein sulfation);GO:0015015(heparan sulfate proteoglycan biosynthetic process, enzymatic modification);GO:0030203(glycosaminoglycan metabolic process);GO:0044281(small molecule metabolic process);GO:0046596(regulation of viral entry into host cell);GO:0050819(negative regulation of coagulati…	GO:0000139(Golgi membrane);GO:0016021(integral component of membrane)	GO:0005515(protein binding);GO:0008467([heparan sulfate]-glucosamine 3-sulfotransferase 1 activity);GO:0050656(3'-phosphoadenosine 5'-phosphosulfate binding)
A_23_P82334	SLC25A13	solute carrier family 25 (aspartate/glutamate carrier), member 13	GO:0005975(carbohydrate metabolic process);GO:0006006(glucose metabolic process);GO:0006094(gluconeogenesis);GO:0006754(ATP biosynthetic process);GO:0006810(transport);GO:0015810(aspartate transport);GO:0015813(L-glutamate transport);GO:0043490(malate-aspartate shuttle);GO:0044281(small molecule metabolic process);GO:0045333(cellular respiration);GO:0051592(response to calcium ion)	GO:0005739(mitochondrion);GO:0005743(mitochondrial inner membrane);GO:0005887(integral component of plasma membrane)	GO:0005215(transporter activity);GO:0005313(L-glutamate transmembrane transporter activity);GO:0005509(calcium ion binding);GO:0015183(L-aspartate transmembrane transporter activity)
A_33_P3247082	SLC6A10P	solute carrier family 6 (neurotransmitter transporter), member 10, pseudogene
A_24_P399942	ATP11C	ATPase, class VI, type 11C	GO:0034220(ion transmembrane transport);GO:0045332(phospholipid translocation);GO:0055085(transmembrane transport)	GO:0005765(lysosomal membrane);GO:0005783(endoplasmic reticulum);GO:0005789(endoplasmic reticulum membrane);GO:0005886(plasma membrane);GO:0016021(integral component of membrane)	GO:0000287(magnesium ion binding);GO:0004012(phospholipid-translocating ATPase activity);GO:0005515(protein binding);GO:0005524(ATP binding);GO:0019829(cation-transporting ATPase activity)
A_33_P3439765	ZC3H14	zinc finger CCCH-type containing 14		GO:0005634(nucleus);GO:0005730(nucleolus);GO:0005737(cytoplasm);GO:0016607(nuclear speck)	GO:0003723(RNA binding);GO:0005515(protein binding);GO:0046872(metal ion binding)
A_23_P502930	FASTK	Fas-activated serine/threonine kinase	GO:0006468(protein phosphorylation);GO:0043484(regulation of RNA splicing);GO:0097190(apoptotic signaling pathway)	GO:0005739(mitochondrion)	GO:0004674(protein serine/threonine kinase activity);GO:0005515(protein binding);GO:0005524(ATP binding);GO:0033867(Fas-activated serine/threonine kinase activity)
A_23_P11862	C1orf112	chromosome 1 open reading frame 112
A_33_P3294669
A_21_P0012535
A_32_P85330	C15orf37	chromosome 15 open reading frame 37
A_33_P3215883	FLT1	fms-related tyrosine kinase 1	GO:0001569(patterning of blood vessels);GO:0002040(sprouting angiogenesis);GO:0002548(monocyte chemotaxis);GO:0007169(transmembrane receptor protein tyrosine kinase signaling pathway);GO:0008284(positive regulation of cell proliferation);GO:0010863(positive regulation of phospholipase C activity);GO:0014068(positive regulation of phosphatidylinositol 3-kinase signaling);GO:0016477(cell migration)…	GO:0005615(extracellular space);GO:0005634(nucleus);GO:0005730(nucleolus);GO:0005737(cytoplasm);GO:0005768(endosome);GO:0005794(Golgi apparatus);GO:0005886(plasma membrane);GO:0005887(integral component of plasma membrane)	GO:0004714(transmembrane receptor protein tyrosine kinase activity);GO:0005021(vascular endothelial growth factor-activated receptor activity);GO:0005515(protein binding);GO:0005524(ATP binding);GO:0019838(growth factor binding);GO:0042802(identical protein binding)
A_23_P3502	ZC3H18	zinc finger CCCH-type containing 18		GO:0005634(nucleus);GO:0005730(nucleolus)	GO:0046872(metal ion binding)
A_23_P168306	WASF1	WAS protein family, member 1	GO:0006461(protein complex assembly);GO:0006928(cellular component movement);GO:0030041(actin filament polymerization)	GO:0005737(cytoplasm);GO:0005856(cytoskeleton);GO:0015629(actin cytoskeleton)	GO:0003779(actin binding);GO:0005515(protein binding)
A_33_P3290179	DEGS1	delta(4)-desaturase, sphingolipid 1	GO:0006636(unsaturated fatty acid biosynthetic process);GO:0006665(sphingolipid metabolic process);GO:0030148(sphingolipid biosynthetic process);GO:0044281(small molecule metabolic process)	GO:0005739(mitochondrion);GO:0005783(endoplasmic reticulum);GO:0005789(endoplasmic reticulum membrane);GO:0005887(integral component of plasma membrane);GO:0016020(membrane)	GO:0009055(electron carrier activity);GO:0016705(oxidoreductase activity, acting on paired donors, with incorporation or reduction of molecular oxygen)
A_32_P219368	WTAP	Wilms tumor 1 associated protein	GO:0006397(mRNA processing);GO:0007049(cell cycle);GO:0008380(RNA splicing)	GO:0005634(nucleus);GO:0005654(nucleoplasm);GO:0005730(nucleolus);GO:0031965(nuclear membrane)
A_24_P32520	RNF214	ring finger protein 214			GO:0008270(zinc ion binding)
A_33_P3323945	CEND1	cell cycle exit and neuronal differentiation 1	GO:0007628(adult walking behavior);GO:0021686(cerebellar granular layer maturation);GO:0021702(cerebellar Purkinje cell differentiation);GO:0021933(radial glia guided migration of cerebellar granule cell);GO:0021941(negative regulation of cerebellar granule cell precursor proliferation)	GO:0016021(integral component of membrane)
A_33_P3420254	HEATR2	HEAT repeat containing 2		GO:0005737(cytoplasm)
A_23_P76690	UCHL3	ubiquitin carboxyl-terminal esterase L3 (ubiquitin thiolesterase)	GO:0006511(ubiquitin-dependent protein catabolic process);GO:0030163(protein catabolic process)	GO:0005634(nucleus);GO:0005737(cytoplasm);GO:0005739(mitochondrion)	GO:0004221(ubiquitin thiolesterase activity);GO:0005515(protein binding);GO:0008233(peptidase activity);GO:0008234(cysteine-type peptidase activity);GO:0043130(ubiquitin binding)
A_23_P17430	RBM38	RNA binding motif protein 38	GO:0006397(mRNA processing);GO:0006977(DNA damage response, signal transduction by p53 class mediator resulting in cell cycle arrest);GO:0006978(DNA damage response, signal transduction by p53 class mediator resulting in transcription of p21 class mediator);GO:0007049(cell cycle);GO:0007050(cell cycle arrest);GO:0008285(negative regulation of cell proliferation);GO:0008380(RNA splicing);GO:001083…	GO:0005634(nucleus);GO:0005829(cytosol)	GO:0000166(nucleotide binding);GO:0003729(mRNA binding);GO:0003730(mRNA 3'-UTR binding)
A_23_P76749	GALNT16	UDP-N-acetyl-alpha-D-galactosamine:polypeptide N-acetylgalactosaminyltransferase 16	GO:0006486(protein glycosylation)	GO:0000139(Golgi membrane);GO:0016021(integral component of membrane)	GO:0004653(polypeptide N-acetylgalactosaminyltransferase activity)
A_33_P3489737	NLN	neurolysin (metallopeptidase M3 family)	GO:0006508(proteolysis)	GO:0005758(mitochondrial intermembrane space)	GO:0004222(metalloendopeptidase activity);GO:0046872(metal ion binding)
A_23_P151653	APEX1	APEX nuclease (multifunctional DNA repair enzyme) 1	GO:0006281(DNA repair);GO:0006284(base-excision repair);GO:0006310(DNA recombination);GO:0006351(transcription, DNA-templated);GO:0006355(regulation of transcription, DNA-templated);GO:0007568(aging);GO:0014912(negative regulation of smooth muscle cell migration);GO:0042493(response to drug);GO:0043488(regulation of mRNA stability);GO:0045454(cell redox homeostasis);GO:0045739(positive regulation…	GO:0005634(nucleus);GO:0005654(nucleoplasm);GO:0005667(transcription factor complex);GO:0005730(nucleolus);GO:0005737(cytoplasm);GO:0005739(mitochondrion);GO:0005783(endoplasmic reticulum);GO:0005813(centrosome);GO:0005840(ribosome);GO:0016607(nuclear speck);GO:0048471(perinuclear region of cytoplasm)	GO:0003677(DNA binding);GO:0003684(damaged DNA binding);GO:0003713(transcription coactivator activity);GO:0003714(transcription corepressor activity);GO:0003723(RNA binding);GO:0003906(DNA-(apurinic or apyrimidinic site) lyase activity);GO:0004519(endonuclease activity);GO:0004520(endodeoxyribonuclease activity);GO:0004523(RNA-DNA hybrid ribonuclease activity);GO:0004528(phosphodiesterase I activ…
A_33_P3404814	GNAO1	guanine nucleotide binding protein (G protein), alpha activating activity polypeptide O	GO:0006936(muscle contraction);GO:0007188(adenylate cyclase-modulating G-protein coupled receptor signaling pathway);GO:0007212(dopamine receptor signaling pathway);GO:0007568(aging);GO:0007626(locomotory behavior);GO:0008016(regulation of heart contraction);GO:0030900(forebrain development);GO:0031175(neuron projection development);GO:0034097(response to cytokine);GO:0042493(response to drug);GO…	GO:0005834(heterotrimeric G-protein complex);GO:0005886(plasma membrane);GO:0031234(extrinsic component of cytoplasmic side of plasma membrane);GO:0043005(neuron projection)	GO:0003924(GTPase activity);GO:0004871(signal transducer activity);GO:0005525(GTP binding);GO:0031683(G-protein beta/gamma-subunit complex binding);GO:0031821(G-protein coupled serotonin receptor binding);GO:0031852(mu-type opioid receptor binding);GO:0046872(metal ion binding);GO:0051430(corticotropin-releasing hormone receptor 1 binding)
A_23_P77103	SORD	sorbitol dehydrogenase	GO:0006006(glucose metabolic process);GO:0006062(sorbitol catabolic process);GO:0030317(sperm motility);GO:0046370(fructose biosynthetic process);GO:0051160(L-xylitol catabolic process);GO:0051164(L-xylitol metabolic process)	GO:0005615(extracellular space);GO:0016020(membrane);GO:0031514(motile cilium);GO:0031966(mitochondrial membrane)	GO:0003939(L-iditol 2-dehydrogenase activity);GO:0008270(zinc ion binding);GO:0030246(carbohydrate binding);GO:0051287(NAD binding)
A_23_P109470	THOC5	THO complex 5	GO:0006397(mRNA processing);GO:0006406(mRNA export from nucleus);GO:0008380(RNA splicing);GO:0030224(monocyte differentiation);GO:0032786(positive regulation of DNA-templated transcription, elongation);GO:0045650(negative regulation of macrophage differentiation);GO:0046784(viral mRNA export from host cell nucleus);GO:0060215(primitive hemopoiesis);GO:2000002(negative regulation of DNA damage che…	GO:0000346(transcription export complex);GO:0000347(THO complex);GO:0000445(THO complex part of transcription export complex);GO:0005634(nucleus);GO:0005730(nucleolus);GO:0005737(cytoplasm);GO:0043231(intracellular membrane-bounded organelle);GO:0045111(intermediate filament cytoskeleton)	GO:0003723(RNA binding);GO:0005515(protein binding)
A_24_P186065	DHFRL1	dihydrofolate reductase-like 1	GO:0006545(glycine biosynthetic process);GO:0006730(one-carbon metabolic process);GO:0009165(nucleotide biosynthetic process);GO:0046105(thymidine biosynthetic process);GO:0046653(tetrahydrofolate metabolic process);GO:0046654(tetrahydrofolate biosynthetic process)	GO:0005739(mitochondrion);GO:0005743(mitochondrial inner membrane);GO:0005759(mitochondrial matrix)	GO:0003729(mRNA binding);GO:0004146(dihydrofolate reductase activity);GO:0050661(NADP binding)
A_33_P3335865	WDR35	WD repeat domain 35	GO:0042384(cilium assembly)	GO:0005813(centrosome);GO:0005932(ciliary basal body);GO:0030991(intraciliary transport particle A);GO:0035085(axoneme)
A_21_P0014480	LOC401068	uncharacterized LOC401068
A_32_P107876	FRAS1	Fraser syndrome 1	GO:0002009(morphogenesis of an epithelium);GO:0007154(cell communication);GO:0015031(protein transport);GO:0043588(skin development)	GO:0005604(basement membrane);GO:0005886(plasma membrane);GO:0016021(integral component of membrane);GO:0031012(extracellular matrix)	GO:0046872(metal ion binding)
A_32_P207124	CT47A11	cancer/testis antigen family 47, member A11
A_23_P141044	ZNF688	zinc finger protein 688	GO:0006351(transcription, DNA-templated);GO:0006355(regulation of transcription, DNA-templated);GO:0008150(biological_process)	GO:0005575(cellular_component);GO:0005634(nucleus)	GO:0003674(molecular_function);GO:0003677(DNA binding);GO:0046872(metal ion binding)
A_24_P243741	ADAM22	ADAM metallopeptidase domain 22	GO:0006508(proteolysis);GO:0007155(cell adhesion);GO:0007162(negative regulation of cell adhesion);GO:0007417(central nervous system development);GO:0008344(adult locomotory behavior);GO:0022011(myelination in peripheral nervous system)	GO:0016021(integral component of membrane)	GO:0004222(metalloendopeptidase activity);GO:0005178(integrin binding);GO:0005515(protein binding);GO:0008270(zinc ion binding)
A_24_P396327	TYW3	tRNA-yW synthesizing protein 3 homolog (S. cerevisiae)	GO:0008033(tRNA processing)		GO:0008168(methyltransferase activity)
A_24_P329924	SIK3	SIK family kinase 3	GO:0006468(protein phosphorylation)	GO:0005737(cytoplasm)	GO:0000287(magnesium ion binding);GO:0004674(protein serine/threonine kinase activity);GO:0005515(protein binding);GO:0005524(ATP binding)
A_23_P145424	KIAA1009	KIAA1009	GO:0042384(cilium assembly)	GO:0005634(nucleus);GO:0005730(nucleolus);GO:0005737(cytoplasm);GO:0005813(centrosome);GO:0005814(centriole);GO:0005819(spindle);GO:0005879(axonemal microtubule);GO:0005886(plasma membrane)	GO:0005515(protein binding)
A_21_P0009739
A_24_P202717	PLEKHJ1	pleckstrin homology domain containing, family J member 1			GO:0005543(phospholipid binding)
A_23_P93389	NUDT3	nudix (nucleoside diphosphate linked moiety X)-type motif 3	GO:0007267(cell-cell signaling);GO:0015961(diadenosine polyphosphate catabolic process);GO:0043647(inositol phosphate metabolic process);GO:0044281(small molecule metabolic process);GO:0071544(diphosphoinositol polyphosphate catabolic process)	GO:0005829(cytosol)	GO:0000287(magnesium ion binding);GO:0008486(diphosphoinositol-polyphosphate diphosphatase activity);GO:0052840(inositol diphosphate tetrakisphosphate diphosphatase activity);GO:0052843(inositol-1-diphosphate-2,3,4,5,6-pentakisphosphate diphosphatase activity);GO:0052844(inositol-3-diphosphate-1,2,4,5,6-pentakisphosphate diphosphatase activity);GO:0052845(inositol-5-diphosphate-1,2,3,4,6-pentakis…
A_23_P91491	C21orf59	chromosome 21 open reading frame 59		GO:0005634(nucleus);GO:0005829(cytosol)
A_24_P53051	LACTB	lactamase, beta		GO:0005737(cytoplasm);GO:0005739(mitochondrion)	GO:0016787(hydrolase activity)
A_23_P321377	C1orf216	chromosome 1 open reading frame 216
A_23_P57268	CXADR	coxsackie virus and adenovirus receptor	GO:0007005(mitochondrion organization);GO:0007157(heterophilic cell-cell adhesion);GO:0007507(heart development);GO:0007596(blood coagulation);GO:0008354(germ cell migration);GO:0010669(epithelial structure maintenance);GO:0019048(modulation by virus of host morphology or physiology);GO:0030593(neutrophil chemotaxis);GO:0031532(actin cytoskeleton reorganization);GO:0034109(homotypic cell-cell adh…	GO:0001669(acrosomal vesicle);GO:0005576(extracellular region);GO:0005615(extracellular space);GO:0005634(nucleus);GO:0005730(nucleolus);GO:0005886(plasma membrane);GO:0005887(integral component of plasma membrane);GO:0005911(cell-cell junction);GO:0005912(adherens junction);GO:0005923(tight junction);GO:0014704(intercalated disc);GO:0016323(basolateral plasma membrane);GO:0016327(apicolateral pl…	GO:0001618(virus receptor activity);GO:0005102(receptor binding);GO:0005515(protein binding);GO:0008013(beta-catenin binding);GO:0030165(PDZ domain binding);GO:0042802(identical protein binding);GO:0050839(cell adhesion molecule binding);GO:0071253(connexin binding)
A_23_P336565	FAM185A	family with sequence similarity 185, member A		GO:0005737(cytoplasm)
A_24_P226508	HS3ST5	heparan sulfate (glucosamine) 3-O-sulfotransferase 5	GO:0005975(carbohydrate metabolic process);GO:0006024(glycosaminoglycan biosynthetic process);GO:0006477(protein sulfation);GO:0015015(heparan sulfate proteoglycan biosynthetic process, enzymatic modification);GO:0030203(glycosaminoglycan metabolic process);GO:0044281(small molecule metabolic process);GO:0046596(regulation of viral entry into host cell);GO:0050819(negative regulation of coagulati…	GO:0000139(Golgi membrane);GO:0016021(integral component of membrane)	GO:0005515(protein binding);GO:0008467([heparan sulfate]-glucosamine 3-sulfotransferase 1 activity);GO:0050656(3'-phosphoadenosine 5'-phosphosulfate binding)
A_32_P74964	FAXC	failed axon connections homolog (Drosophila)		GO:0016021(integral component of membrane)
A_33_P3219750	TTPAL	tocopherol (alpha) transfer protein-like		GO:0005622(intracellular)	GO:0005215(transporter activity)
A_24_P128524	ICMT	isoprenylcysteine carboxyl methyltransferase	GO:0001701(in utero embryonic development);GO:0001889(liver development);GO:0006464(cellular protein modification process);GO:0006481(C-terminal protein methylation);GO:0006612(protein targeting to membrane);GO:0008284(positive regulation of cell proliferation);GO:0035264(multicellular organism growth);GO:0046578(regulation of Ras protein signal transduction)	GO:0005783(endoplasmic reticulum);GO:0005789(endoplasmic reticulum membrane);GO:0016020(membrane);GO:0016021(integral component of membrane)	GO:0003880(protein C-terminal carboxyl O-methyltransferase activity);GO:0004671(protein C-terminal S-isoprenylcysteine carboxyl O-methyltransferase activity);GO:0008140(cAMP response element binding protein binding)
A_24_P246107	KRTAP13-4	keratin associated protein 13-4		GO:0005882(intermediate filament)
A_23_P500353	KCNN2	potassium intermediate/small conductance calcium-activated channel, subfamily N, member 2	GO:0006813(potassium ion transport);GO:0007268(synaptic transmission);GO:0071805(potassium ion transmembrane transport)	GO:0005886(plasma membrane);GO:0016021(integral component of membrane)	GO:0005516(calmodulin binding);GO:0015269(calcium-activated potassium channel activity);GO:0016286(small conductance calcium-activated potassium channel activity);GO:0042803(protein homodimerization activity);GO:0051393(alpha-actinin binding)
A_23_P139965	SERP2	stress-associated endoplasmic reticulum protein family member 2	GO:0015031(protein transport)	GO:0005789(endoplasmic reticulum membrane);GO:0016021(integral component of membrane)
A_23_P125717	NAP1L3	nucleosome assembly protein 1-like 3	GO:0006334(nucleosome assembly)	GO:0005634(nucleus)
A_33_P3369969	ATXN1L	ataxin 1-like	GO:0006351(transcription, DNA-templated);GO:0006355(regulation of transcription, DNA-templated)	GO:0005634(nucleus);GO:0030425(dendrite)	GO:0003677(DNA binding);GO:0003723(RNA binding);GO:0005515(protein binding)
A_33_P3211739	CREB3L2	cAMP responsive element binding protein 3-like 2	GO:0002062(chondrocyte differentiation);GO:0006351(transcription, DNA-templated);GO:0006888(ER to Golgi vesicle-mediated transport);GO:0006986(response to unfolded protein);GO:0034976(response to endoplasmic reticulum stress);GO:0045893(positive regulation of transcription, DNA-templated);GO:0051216(cartilage development)	GO:0005634(nucleus);GO:0005783(endoplasmic reticulum);GO:0005789(endoplasmic reticulum membrane);GO:0016021(integral component of membrane)	GO:0003700(sequence-specific DNA binding transcription factor activity);GO:0035497(cAMP response element binding);GO:0043565(sequence-specific DNA binding);GO:0044212(transcription regulatory region DNA binding)
A_23_P21618	PDZRN3	PDZ domain containing ring finger 3	GO:0007528(neuromuscular junction development);GO:0016567(protein ubiquitination)	GO:0031594(neuromuscular junction)	GO:0004842(ubiquitin-protein ligase activity);GO:0008270(zinc ion binding)
A_23_P152963	C17orf59	chromosome 17 open reading frame 59
A_23_P30649	SPACA1	sperm acrosome associated 1	GO:0001675(acrosome assembly)	GO:0002080(acrosomal membrane);GO:0016021(integral component of membrane)
A_33_P3422581	WDPCP	WD repeat containing planar cell polarity effector	GO:0016476(regulation of embryonic cell shape);GO:0032185(septin cytoskeleton organization);GO:0032880(regulation of protein localization);GO:0060271(cilium morphogenesis)	GO:0005856(cytoskeleton);GO:0005886(plasma membrane);GO:0005938(cell cortex);GO:0016324(apical plasma membrane);GO:0035085(axoneme)
A_33_P3371219	SDC2	syndecan 2	GO:0001523(retinoid metabolic process);GO:0001666(response to hypoxia);GO:0005975(carbohydrate metabolic process);GO:0006024(glycosaminoglycan biosynthetic process);GO:0006027(glycosaminoglycan catabolic process);GO:0007603(phototransduction, visible light);GO:0008150(biological_process);GO:0030198(extracellular matrix organization);GO:0030203(glycosaminoglycan metabolic process);GO:0030204(chond…	GO:0005796(Golgi lumen);GO:0005886(plasma membrane);GO:0005887(integral component of plasma membrane);GO:0043025(neuronal cell body);GO:0043202(lysosomal lumen)	GO:0005515(protein binding);GO:0008092(cytoskeletal protein binding);GO:0030165(PDZ domain binding)
A_24_P272225	ASH1L-AS1	ASH1L antisense RNA 1
A_23_P90565	WDPCP	WD repeat containing planar cell polarity effector	GO:0016476(regulation of embryonic cell shape);GO:0032185(septin cytoskeleton organization);GO:0032880(regulation of protein localization);GO:0060271(cilium morphogenesis)	GO:0005856(cytoskeleton);GO:0005886(plasma membrane);GO:0005938(cell cortex);GO:0016324(apical plasma membrane);GO:0035085(axoneme)
A_23_P29655	C3orf14	chromosome 3 open reading frame 14
A_32_P85813	RAP1GDS1	RAP1, GTP-GDP dissociation stimulator 1	GO:0008150(biological_process);GO:0043547(positive regulation of GTPase activity)	GO:0005575(cellular_component)	GO:0005096(GTPase activator activity)
A_23_P144202	EEFSEC	eukaryotic elongation factor, selenocysteine-tRNA-specific	GO:0001514(selenocysteine incorporation);GO:0006184(GTP catabolic process);GO:0006414(translational elongation)	GO:0005634(nucleus);GO:0005737(cytoplasm);GO:0005739(mitochondrion)	GO:0000049(tRNA binding);GO:0003746(translation elongation factor activity);GO:0003924(GTPase activity);GO:0005525(GTP binding)
A_33_P3262670	MAP7D3	MAP7 domain containing 3	GO:0000226(microtubule cytoskeleton organization)	GO:0005634(nucleus);GO:0005730(nucleolus);GO:0005737(cytoplasm);GO:0005813(centrosome);GO:0005819(spindle);GO:0005874(microtubule)
A_23_P326319	C16orf45	chromosome 16 open reading frame 45
A_23_P95764	PRPS1	phosphoribosyl pyrophosphate synthetase 1	GO:0005975(carbohydrate metabolic process);GO:0006015(5-phosphoribose 1-diphosphate biosynthetic process);GO:0006144(purine nucleobase metabolic process);GO:0006164(purine nucleotide biosynthetic process);GO:0006221(pyrimidine nucleotide biosynthetic process);GO:0007399(nervous system development);GO:0009156(ribonucleoside monophosphate biosynthetic process);GO:0034418(urate biosynthetic process)…	GO:0005829(cytosol)	GO:0000287(magnesium ion binding);GO:0004749(ribose phosphate diphosphokinase activity);GO:0005524(ATP binding);GO:0016301(kinase activity);GO:0042803(protein homodimerization activity)
A_32_P62863	SCHIP1	schwannomin interacting protein 1	GO:0008150(biological_process)	GO:0005737(cytoplasm)	GO:0005515(protein binding);GO:0042802(identical protein binding)
A_23_P73702	MED12	mediator complex subunit 12	GO:0001843(neural tube closure);GO:0006367(transcription initiation from RNA polymerase II promoter);GO:0007507(heart development);GO:0010467(gene expression);GO:0019827(stem cell maintenance);GO:0030178(negative regulation of Wnt signaling pathway);GO:0030518(intracellular steroid hormone receptor signaling pathway);GO:0030521(androgen receptor signaling pathway);GO:0045893(positive regulation o…	GO:0005634(nucleus);GO:0005654(nucleoplasm);GO:0016592(mediator complex)	GO:0001104(RNA polymerase II transcription cofactor activity);GO:0003682(chromatin binding);GO:0003712(transcription cofactor activity);GO:0003713(transcription coactivator activity);GO:0004872(receptor activity);GO:0005515(protein binding);GO:0008013(beta-catenin binding);GO:0008022(protein C-terminus binding);GO:0019904(protein domain specific binding);GO:0030374(ligand-dependent nuclear recept…
A_23_P251421	CDCA7	cell division cycle associated 7	GO:0006351(transcription, DNA-templated);GO:0006355(regulation of transcription, DNA-templated);GO:0006915(apoptotic process);GO:0042127(regulation of cell proliferation)	GO:0005634(nucleus);GO:0005737(cytoplasm)
A_33_P3416966	FAXC	failed axon connections homolog (Drosophila)		GO:0016021(integral component of membrane)
A_33_P3411805
A_24_P217904	TRERF1	transcriptional regulating factor 1	GO:0006694(steroid biosynthetic process);GO:0006707(cholesterol catabolic process);GO:0007275(multicellular organismal development);GO:0042592(homeostatic process);GO:0045893(positive regulation of transcription, DNA-templated);GO:0046885(regulation of hormone biosynthetic process)	GO:0005634(nucleus)	GO:0001104(RNA polymerase II transcription cofactor activity);GO:0003682(chromatin binding);GO:0003700(sequence-specific DNA binding transcription factor activity);GO:0008134(transcription factor binding);GO:0008301(DNA binding, bending);GO:0030374(ligand-dependent nuclear receptor transcription coactivator activity);GO:0046872(metal ion binding)
A_33_P3340040	GINS4	GINS complex subunit 4 (Sld5 homolog)	GO:0000278(mitotic cell cycle);GO:0006271(DNA strand elongation involved in DNA replication)	GO:0005654(nucleoplasm);GO:0005737(cytoplasm)
A_24_P276102	RBL1	retinoblastoma-like 1 (p107)	GO:0000122(negative regulation of transcription from RNA polymerase II promoter);GO:0000278(mitotic cell cycle);GO:0006351(transcription, DNA-templated);GO:0006367(transcription initiation from RNA polymerase II promoter);GO:0007179(transforming growth factor beta receptor signaling pathway);GO:0010467(gene expression);GO:0016568(chromatin modification);GO:0019048(modulation by virus of host morp…	GO:0005654(nucleoplasm);GO:0005667(transcription factor complex)	GO:0005515(protein binding);GO:0008134(transcription factor binding)
A_23_P152284	SNRNP25	small nuclear ribonucleoprotein 25kDa (U11/U12)	GO:0006397(mRNA processing);GO:0008380(RNA splicing)	GO:0005634(nucleus);GO:0005689(U12-type spliceosomal complex)
A_33_P3210203	SPIRE2	spire-type actin nucleation factor 2	GO:0015031(protein transport);GO:0016192(vesicle-mediated transport);GO:0030036(actin cytoskeleton organization);GO:0036089(cleavage furrow formation);GO:0040038(polar body extrusion after meiotic divisions);GO:0046907(intracellular transport);GO:0051295(establishment of meiotic spindle localization);GO:0070649(formin-nucleated actin cable assembly)	GO:0005829(cytosol);GO:0005856(cytoskeleton);GO:0005886(plasma membrane);GO:0005938(cell cortex);GO:0030659(cytoplasmic vesicle membrane);GO:0032154(cleavage furrow);GO:0048471(perinuclear region of cytoplasm)	GO:0003779(actin binding)
A_23_P170088	EXD3	exonuclease 3'-5' domain containing 3			GO:0003676(nucleic acid binding);GO:0005515(protein binding);GO:0008408(3'-5' exonuclease activity)
A_23_P259098	ZSCAN16	zinc finger and SCAN domain containing 16	GO:0006351(transcription, DNA-templated)	GO:0005634(nucleus)	GO:0003677(DNA binding);GO:0003700(sequence-specific DNA binding transcription factor activity);GO:0046872(metal ion binding)
A_23_P65278	NBEA	neurobeachin	GO:0008104(protein localization)	GO:0005802(trans-Golgi network);GO:0005829(cytosol);GO:0005886(plasma membrane);GO:0012505(endomembrane system)	GO:0019901(protein kinase binding)
A_23_P24903	P2RY2	purinergic receptor P2Y, G-protein coupled, 2	GO:0006873(cellular ion homeostasis);GO:0007200(phospholipase C-activating G-protein coupled receptor signaling pathway);GO:0042312(regulation of vasodilation);GO:0070257(positive regulation of mucus secretion)	GO:0005886(plasma membrane);GO:0005887(integral component of plasma membrane)	GO:0004872(receptor activity);GO:0045028(G-protein coupled purinergic nucleotide receptor activity)
A_21_P0011189	HNRNPA3	heterogeneous nuclear ribonucleoprotein A3	GO:0000398(mRNA splicing, via spliceosome);GO:0008380(RNA splicing);GO:0010467(gene expression)	GO:0005634(nucleus);GO:0005654(nucleoplasm);GO:0005730(nucleolus);GO:0030529(ribonucleoprotein complex);GO:0071013(catalytic step 2 spliceosome)	GO:0000166(nucleotide binding);GO:0003723(RNA binding)
A_33_P3302165	ABHD8	abhydrolase domain containing 8			GO:0016787(hydrolase activity)
A_33_P3314643	SPEF1	sperm flagellar 1	GO:0008150(biological_process)	GO:0005575(cellular_component);GO:0005856(cytoskeleton);GO:0035085(axoneme)	GO:0003674(molecular_function)
A_21_P0013318	CRCP	CGRP receptor component	GO:0006383(transcription from RNA polymerase III promoter);GO:0007218(neuropeptide signaling pathway);GO:0007340(acrosome reaction);GO:0045087(innate immune response);GO:0051607(defense response to virus)	GO:0001669(acrosomal vesicle);GO:0005634(nucleus);GO:0005886(plasma membrane);GO:0009360(DNA polymerase III complex)	GO:0000166(nucleotide binding);GO:0001635(calcitonin gene-related polypeptide receptor activity);GO:0003899(DNA-directed RNA polymerase activity);GO:0004948(calcitonin receptor activity)
A_24_P66125	STAG2	stromal antigen 2	GO:0000278(mitotic cell cycle);GO:0007062(sister chromatid cohesion);GO:0007067(mitosis);GO:0007126(meiotic nuclear division);GO:0019827(stem cell maintenance);GO:0032876(negative regulation of DNA endoreduplication);GO:0051301(cell division)	GO:0000775(chromosome, centromeric region);GO:0000785(chromatin);GO:0005634(nucleus);GO:0005654(nucleoplasm);GO:0005694(chromosome);GO:0005829(cytosol)	GO:0005515(protein binding)
A_23_P134167	PDSS2	prenyl (decaprenyl) diphosphate synthase, subunit 2	GO:0006744(ubiquinone biosynthetic process);GO:0008299(isoprenoid biosynthetic process);GO:0044281(small molecule metabolic process);GO:0050878(regulation of body fluid levels);GO:0051290(protein heterotetramerization)	GO:0005737(cytoplasm);GO:0005759(mitochondrial matrix)	GO:0000010(trans-hexaprenyltranstransferase activity);GO:0046982(protein heterodimerization activity);GO:0050347(trans-octaprenyltranstransferase activity)
A_24_P924862	RAPH1	Ras association (RalGDS/AF-6) and pleckstrin homology domains 1	GO:0007160(cell-matrix adhesion);GO:0007165(signal transduction);GO:0048675(axon extension)	GO:0005737(cytoplasm);GO:0005856(cytoskeleton);GO:0005886(plasma membrane);GO:0030027(lamellipodium);GO:0030175(filopodium)	GO:0005543(phospholipid binding)
A_24_P173754	C1orf21	chromosome 1 open reading frame 21
A_19_P00320155	IPW	imprinted in Prader-Willi syndrome (non-protein coding)
A_24_P414719	NFYA	nuclear transcription factor Y, alpha	GO:0006355(regulation of transcription, DNA-templated);GO:0006366(transcription from RNA polymerase II promoter);GO:0044255(cellular lipid metabolic process);GO:0044281(small molecule metabolic process);GO:0045944(positive regulation of transcription from RNA polymerase II promoter)	GO:0005634(nucleus);GO:0005654(nucleoplasm);GO:0016602(CCAAT-binding factor complex)	GO:0003677(DNA binding);GO:0003700(sequence-specific DNA binding transcription factor activity);GO:0005515(protein binding)
A_24_P649624	KIF1B	kinesin family member 1B	GO:0006915(apoptotic process);GO:0007018(microtubule-based movement);GO:0007270(neuron-neuron synaptic transmission);GO:0007274(neuromuscular synaptic transmission);GO:0008089(anterograde axon cargo transport);GO:0030705(cytoskeleton-dependent intracellular transport);GO:0047497(mitochondrion transport along microtubule)	GO:0005739(mitochondrion);GO:0005871(kinesin complex);GO:0005874(microtubule);GO:0005875(microtubule associated complex);GO:0030659(cytoplasmic vesicle membrane);GO:0031410(cytoplasmic vesicle);GO:0043005(neuron projection)	GO:0003777(microtubule motor activity);GO:0005515(protein binding);GO:0005524(ATP binding);GO:0005543(phospholipid binding);GO:0008017(microtubule binding);GO:0016887(ATPase activity);GO:0019894(kinesin binding)
A_24_P303454	TIAM2	T-cell lymphoma invasion and metastasis 2	GO:0007264(small GTPase mediated signal transduction);GO:0035023(regulation of Rho protein signal transduction);GO:0043065(positive regulation of apoptotic process);GO:0044255(cellular lipid metabolic process);GO:0044281(small molecule metabolic process);GO:0048011(neurotrophin TRK receptor signaling pathway);GO:0051056(regulation of small GTPase mediated signal transduction);GO:0097190(apoptotic…	GO:0005829(cytosol);GO:0016020(membrane);GO:0030027(lamellipodium);GO:0030175(filopodium);GO:0030426(growth cone)	GO:0005057(receptor signaling protein activity);GO:0005085(guanyl-nucleotide exchange factor activity);GO:0005089(Rho guanyl-nucleotide exchange factor activity);GO:0005096(GTPase activator activity);GO:0005543(phospholipid binding)
A_23_P312174	ALMS1	Alstrom syndrome 1	GO:0000086(G2/M transition of mitotic cell cycle);GO:0000278(mitotic cell cycle);GO:0008150(biological_process);GO:0016197(endosomal transport);GO:0051492(regulation of stress fiber assembly)	GO:0000922(spindle pole);GO:0005737(cytoplasm);GO:0005813(centrosome);GO:0005814(centriole);GO:0005829(cytosol);GO:0005929(cilium);GO:0005932(ciliary basal body)	GO:0003674(molecular_function);GO:0005515(protein binding)
A_24_P322395	EGLN2	egl-9 family hypoxia-inducible factor 2	GO:0001558(regulation of cell growth);GO:0001666(response to hypoxia);GO:0018401(peptidyl-proline hydroxylation to 4-hydroxy-L-proline);GO:0030520(intracellular estrogen receptor signaling pathway);GO:0043523(regulation of neuron apoptotic process);GO:0045454(cell redox homeostasis);GO:0045732(positive regulation of protein catabolic process);GO:0061418(regulation of transcription from RNA polyme…	GO:0005634(nucleus);GO:0005654(nucleoplasm);GO:0005829(cytosol)	GO:0005515(protein binding);GO:0008198(ferrous iron binding);GO:0016706(oxidoreductase activity, acting on paired donors, with incorporation or reduction of molecular oxygen, 2-oxoglutarate as one donor, and incorporation of one atom each of oxygen into both donors);GO:0019826(oxygen sensor activity);GO:0031418(L-ascorbic acid binding);GO:0031545(peptidyl-proline 4-dioxygenase activity)
A_19_P00318054
A_33_P3289596	EFR3B	EFR3 homolog B (S. cerevisiae)
A_23_P33613	DCTPP1	dCTP pyrophosphatase 1	GO:0009143(nucleoside triphosphate catabolic process);GO:0051289(protein homotetramerization)	GO:0005829(cytosol)	GO:0000287(magnesium ion binding);GO:0032556(pyrimidine deoxyribonucleotide binding);GO:0047429(nucleoside-triphosphate diphosphatase activity);GO:0047840(dCTP diphosphatase activity)
A_24_P136161	HNRNPCL1	heterogeneous nuclear ribonucleoprotein C-like 1		GO:0005634(nucleus);GO:0030529(ribonucleoprotein complex)	GO:0000166(nucleotide binding);GO:0003723(RNA binding)
A_23_P26439	DBNDD1	dysbindin (dystrobrevin binding protein 1) domain containing 1		GO:0005737(cytoplasm)
A_23_P67725	LMNB2	lamin B2	GO:0008150(biological_process)	GO:0005637(nuclear inner membrane);GO:0005652(nuclear lamina);GO:0005882(intermediate filament)	GO:0003674(molecular_function);GO:0005198(structural molecule activity)
A_33_P3215123	RAP1GDS1	RAP1, GTP-GDP dissociation stimulator 1	GO:0008150(biological_process);GO:0043547(positive regulation of GTPase activity)	GO:0005575(cellular_component)	GO:0005096(GTPase activator activity)
A_21_P0013776	ARMCX4	armadillo repeat containing, X-linked 4		GO:0016021(integral component of membrane)
A_23_P253921	ZKSCAN7	zinc finger with KRAB and SCAN domains 7	GO:0006351(transcription, DNA-templated)	GO:0005634(nucleus)	GO:0003677(DNA binding);GO:0003700(sequence-specific DNA binding transcription factor activity);GO:0046872(metal ion binding)
A_33_P3367899	FRAT1	frequently rearranged in advanced T-cell lymphomas	GO:0000578(embryonic axis specification);GO:0016055(Wnt signaling pathway)	GO:0005737(cytoplasm)
A_23_P116091	DPP3	dipeptidyl-peptidase 3	GO:0006508(proteolysis)	GO:0005634(nucleus);GO:0005730(nucleolus);GO:0005737(cytoplasm);GO:0005886(plasma membrane)	GO:0004177(aminopeptidase activity);GO:0005515(protein binding);GO:0008237(metallopeptidase activity);GO:0008239(dipeptidyl-peptidase activity);GO:0008270(zinc ion binding)
A_33_P3243175	PNPO	pyridoxamine 5'-phosphate oxidase	GO:0006766(vitamin metabolic process);GO:0006767(water-soluble vitamin metabolic process);GO:0008615(pyridoxine biosynthetic process);GO:0042816(vitamin B6 metabolic process);GO:0044281(small molecule metabolic process)	GO:0005829(cytosol)	GO:0004733(pyridoxamine-phosphate oxidase activity);GO:0010181(FMN binding)
A_23_P27239	OR1D2	olfactory receptor, family 1, subfamily D, member 2	GO:0000060(protein import into nucleus, translocation);GO:0006928(cellular component movement);GO:0006935(chemotaxis);GO:0007186(G-protein coupled receptor signaling pathway);GO:0007338(single fertilization);GO:0007608(sensory perception of smell);GO:0050911(detection of chemical stimulus involved in sensory perception of smell)	GO:0005886(plasma membrane);GO:0005887(integral component of plasma membrane)	GO:0004930(G-protein coupled receptor activity);GO:0004984(olfactory receptor activity)
A_33_P3248420	FAM185A	family with sequence similarity 185, member A		GO:0005737(cytoplasm)
A_23_P3956	C1QTNF1	C1q and tumor necrosis factor related protein 1	GO:0010906(regulation of glucose metabolic process);GO:0043410(positive regulation of MAPK cascade);GO:0051260(protein homooligomerization);GO:0051897(positive regulation of protein kinase B signaling);GO:0070208(protein heterotrimerization)	GO:0005581(collagen);GO:0005615(extracellular space)
A_23_P370989	MCM4	minichromosome maintenance complex component 4	GO:0000082(G1/S transition of mitotic cell cycle);GO:0000278(mitotic cell cycle);GO:0006260(DNA replication);GO:0006268(DNA unwinding involved in DNA replication);GO:0006270(DNA replication initiation);GO:0006271(DNA strand elongation involved in DNA replication)	GO:0005634(nucleus);GO:0005654(nucleoplasm);GO:0005730(nucleolus);GO:0042555(MCM complex)	GO:0003697(single-stranded DNA binding);GO:0004003(ATP-dependent DNA helicase activity);GO:0005515(protein binding);GO:0005524(ATP binding)
A_23_P254842	HDHD1	haloacid dehalogenase-like hydrolase domain containing 1	GO:0008150(biological_process);GO:0009117(nucleotide metabolic process)	GO:0005575(cellular_component)	GO:0003674(molecular_function);GO:0016791(phosphatase activity);GO:0046872(metal ion binding)
A_32_P79434	PTPRN2	protein tyrosine phosphatase, receptor type, N polypeptide 2	GO:0006470(protein dephosphorylation);GO:0034260(negative regulation of GTPase activity)	GO:0005788(endoplasmic reticulum lumen);GO:0005887(integral component of plasma membrane);GO:0030141(secretory granule);GO:0030658(transport vesicle membrane);GO:0043195(terminal bouton)	GO:0005001(transmembrane receptor protein tyrosine phosphatase activity)
A_23_P92552	PET112	PET112 homolog (yeast)	GO:0006412(translation);GO:0032543(mitochondrial translation);GO:0070681(glutaminyl-tRNAGln biosynthesis via transamidation)	GO:0005739(mitochondrion);GO:0030956(glutamyl-tRNA(Gln) amidotransferase complex)	GO:0005524(ATP binding);GO:0008135(translation factor activity, nucleic acid binding);GO:0050567(glutaminyl-tRNA synthase (glutamine-hydrolyzing) activity)
A_19_P00321670
A_21_P0014096
A_24_P931443	GPR68	G protein-coupled receptor 68	GO:0006954(inflammatory response);GO:0007186(G-protein coupled receptor signaling pathway)	GO:0005886(plasma membrane);GO:0005887(integral component of plasma membrane)	GO:0004930(G-protein coupled receptor activity)
A_23_P130466	ZNF8	zinc finger protein 8	GO:0000122(negative regulation of transcription from RNA polymerase II promoter);GO:0006351(transcription, DNA-templated);GO:0006355(regulation of transcription, DNA-templated);GO:0030509(BMP signaling pathway)	GO:0005634(nucleus)	GO:0003677(DNA binding);GO:0008270(zinc ion binding)
A_23_P85777	GNPAT	glyceronephosphate O-acyltransferase	GO:0006644(phospholipid metabolic process);GO:0006654(phosphatidic acid biosynthetic process);GO:0007416(synapse assembly);GO:0007584(response to nutrient);GO:0008611(ether lipid biosynthetic process);GO:0021587(cerebellum morphogenesis);GO:0030913(paranodal junction assembly);GO:0042493(response to drug);GO:0042594(response to starvation);GO:0044255(cellular lipid metabolic process);GO:0044281(s…	GO:0005739(mitochondrion);GO:0005777(peroxisome);GO:0005778(peroxisomal membrane);GO:0005782(peroxisomal matrix)	GO:0005102(receptor binding);GO:0016287(glycerone-phosphate O-acyltransferase activity);GO:0016290(palmitoyl-CoA hydrolase activity)
A_23_P28318	NDUFAF7	NADH dehydrogenase (ubiquinone) complex I, assembly factor 7	GO:0032259(methylation);GO:0032981(mitochondrial respiratory chain complex I assembly)	GO:0005739(mitochondrion)	GO:0008168(methyltransferase activity);GO:0019899(enzyme binding)
A_23_P32785	C3orf38	chromosome 3 open reading frame 38	GO:0006915(apoptotic process)
A_24_P44462	TPM1	tropomyosin 1 (alpha)	GO:0001701(in utero embryonic development);GO:0003065(positive regulation of heart rate by epinephrine);GO:0006928(cellular component movement);GO:0006936(muscle contraction);GO:0006937(regulation of muscle contraction);GO:0007010(cytoskeleton organization);GO:0008016(regulation of heart contraction);GO:0030049(muscle filament sliding);GO:0030336(negative regulation of cell migration);GO:0031529(…	GO:0001725(stress fiber);GO:0005737(cytoplasm);GO:0005829(cytosol);GO:0005856(cytoskeleton);GO:0005862(muscle thin filament tropomyosin);GO:0015629(actin cytoskeleton);GO:0030017(sarcomere);GO:0031941(filamentous actin);GO:0032059(bleb);GO:0032587(ruffle membrane)	GO:0003779(actin binding);GO:0005200(structural constituent of cytoskeleton);GO:0008092(cytoskeletal protein binding);GO:0008307(structural constituent of muscle)
A_23_P19455	MDC1	mediator of DNA-damage checkpoint 1	GO:0000724(double-strand break repair via homologous recombination);GO:0006281(DNA repair);GO:0006302(double-strand break repair);GO:0031573(intra-S DNA damage checkpoint)	GO:0005634(nucleus);GO:0005654(nucleoplasm);GO:0005694(chromosome);GO:0005730(nucleolus);GO:0005925(focal adhesion)	GO:0005515(protein binding);GO:0008022(protein C-terminus binding);GO:0070975(FHA domain binding)
A_21_P0004054
A_33_P3577142
A_33_P3290567	WEE1	WEE1 G2 checkpoint kinase	GO:0000082(G1/S transition of mitotic cell cycle);GO:0000086(G2/M transition of mitotic cell cycle);GO:0000226(microtubule cytoskeleton organization);GO:0000278(mitotic cell cycle);GO:0007067(mitosis);GO:0007596(blood coagulation);GO:0030010(establishment of cell polarity);GO:0048812(neuron projection morphogenesis);GO:0051301(cell division);GO:0051726(regulation of cell cycle)	GO:0005634(nucleus);GO:0005654(nucleoplasm);GO:0005737(cytoplasm)	GO:0000287(magnesium ion binding);GO:0004674(protein serine/threonine kinase activity);GO:0004713(protein tyrosine kinase activity);GO:0004715(non-membrane spanning protein tyrosine kinase activity);GO:0005515(protein binding);GO:0005524(ATP binding)
A_33_P3772996	PRKACB	protein kinase, cAMP-dependent, catalytic, beta	GO:0005975(carbohydrate metabolic process);GO:0006006(glucose metabolic process);GO:0006094(gluconeogenesis);GO:0006112(energy reserve metabolic process);GO:0006468(protein phosphorylation);GO:0006833(water transport);GO:0007165(signal transduction);GO:0007173(epidermal growth factor receptor signaling pathway);GO:0007188(adenylate cyclase-modulating G-protein coupled receptor signaling pathway);…	GO:0005654(nucleoplasm);GO:0005813(centrosome);GO:0005829(cytosol);GO:0005886(plasma membrane);GO:0005952(cAMP-dependent protein kinase complex);GO:0048471(perinuclear region of cytoplasm)	GO:0000287(magnesium ion binding);GO:0004691(cAMP-dependent protein kinase activity);GO:0005515(protein binding);GO:0005524(ATP binding);GO:0031625(ubiquitin protein ligase binding)
A_24_P353300	LIMK2	LIM domain kinase 2	GO:0007283(spermatogenesis);GO:0016310(phosphorylation)	GO:0005634(nucleus);GO:0005737(cytoplasm);GO:0005801(cis-Golgi network)	GO:0004674(protein serine/threonine kinase activity);GO:0005515(protein binding);GO:0005524(ATP binding);GO:0008270(zinc ion binding);GO:0046982(protein heterodimerization activity)
A_19_P00805047	NASP	nuclear autoantigenic sperm protein (histone-binding)	GO:0001824(blastocyst development);GO:0006260(DNA replication);GO:0007049(cell cycle);GO:0008283(cell proliferation);GO:0015031(protein transport);GO:0043486(histone exchange)	GO:0005634(nucleus);GO:0005737(cytoplasm)	GO:0042393(histone binding);GO:0051879(Hsp90 protein binding)
A_33_P3423401	ZNF790	zinc finger protein 790	GO:0006351(transcription, DNA-templated);GO:0006355(regulation of transcription, DNA-templated)	GO:0005634(nucleus)	GO:0003677(DNA binding);GO:0046872(metal ion binding)
A_23_P130089	IFT20	intraflagellar transport 20 homolog (Chlamydomonas)	GO:0030030(cell projection organization);GO:0051642(centrosome localization)	GO:0005794(Golgi apparatus);GO:0005814(centriole);GO:0005929(cilium);GO:0005932(ciliary basal body);GO:0030992(intraciliary transport particle B);GO:0044292(dendrite terminus)	GO:0005515(protein binding)
A_23_P110403	PDLIM3	PDZ and LIM domain 3	GO:0007015(actin filament organization);GO:0007507(heart development)	GO:0015629(actin cytoskeleton);GO:0030018(Z disc)	GO:0005515(protein binding);GO:0008092(cytoskeletal protein binding);GO:0008270(zinc ion binding);GO:0008307(structural constituent of muscle)
A_19_P00806947	PCNA	proliferating cell nuclear antigen	GO:0000082(G1/S transition of mitotic cell cycle);GO:0000083(regulation of transcription involved in G1/S transition of mitotic cell cycle);GO:0000278(mitotic cell cycle);GO:0000722(telomere maintenance via recombination);GO:0000723(telomere maintenance);GO:0006260(DNA replication);GO:0006271(DNA strand elongation involved in DNA replication);GO:0006275(regulation of DNA replication);GO:0006281(D…	GO:0005634(nucleus);GO:0005654(nucleoplasm);GO:0005663(DNA replication factor C complex);GO:0005730(nucleolus);GO:0005737(cytoplasm);GO:0015630(microtubule cytoskeleton);GO:0043596(nuclear replication fork);GO:0043626(PCNA complex);GO:0070557(PCNA-p21 complex)	GO:0000701(purine-specific mismatch base pair DNA N-glycosylase activity);GO:0005515(protein binding);GO:0030337(DNA polymerase processivity factor activity);GO:0030971(receptor tyrosine kinase binding);GO:0032139(dinucleotide insertion or deletion binding);GO:0032405(MutLalpha complex binding);GO:0042802(identical protein binding)
A_24_P721898	BTBD7	BTB (POZ) domain containing 7
A_23_P69154	FAM198A	family with sequence similarity 198, member A		GO:0005576(extracellular region)
A_23_P33868	LPAR4	lysophosphatidic acid receptor 4	GO:0007186(G-protein coupled receptor signaling pathway)	GO:0005886(plasma membrane);GO:0005887(integral component of plasma membrane)	GO:0004930(G-protein coupled receptor activity);GO:0008289(lipid binding)
A_23_P206018	TPM1	tropomyosin 1 (alpha)	GO:0001701(in utero embryonic development);GO:0003065(positive regulation of heart rate by epinephrine);GO:0006928(cellular component movement);GO:0006936(muscle contraction);GO:0006937(regulation of muscle contraction);GO:0007010(cytoskeleton organization);GO:0008016(regulation of heart contraction);GO:0030049(muscle filament sliding);GO:0030336(negative regulation of cell migration);GO:0031529(…	GO:0001725(stress fiber);GO:0005737(cytoplasm);GO:0005829(cytosol);GO:0005856(cytoskeleton);GO:0005862(muscle thin filament tropomyosin);GO:0015629(actin cytoskeleton);GO:0030017(sarcomere);GO:0031941(filamentous actin);GO:0032059(bleb);GO:0032587(ruffle membrane)	GO:0003779(actin binding);GO:0005200(structural constituent of cytoskeleton);GO:0008092(cytoskeletal protein binding);GO:0008307(structural constituent of muscle)
A_23_P92687	DAP	death-associated protein	GO:0006914(autophagy);GO:0006915(apoptotic process);GO:0006919(activation of cysteine-type endopeptidase activity involved in apoptotic process);GO:0010507(negative regulation of autophagy);GO:0032088(negative regulation of NF-kappaB transcription factor activity);GO:0034198(cellular response to amino acid starvation);GO:0045892(negative regulation of transcription, DNA-templated);GO:0097190(apop…		GO:0070513(death domain binding)
A_23_P367816	SNX29	sorting nexin 29	GO:0007154(cell communication)		GO:0035091(phosphatidylinositol binding)
A_23_P502553	TRIM35	tripartite motif containing 35	GO:0006915(apoptotic process);GO:0008285(negative regulation of cell proliferation);GO:0043065(positive regulation of apoptotic process);GO:0045930(negative regulation of mitotic cell cycle)	GO:0005634(nucleus);GO:0005730(nucleolus);GO:0005737(cytoplasm)	GO:0003674(molecular_function);GO:0008270(zinc ion binding)
A_33_P3273624	HYAL3	hyaluronoglucosaminidase 3	GO:0005975(carbohydrate metabolic process);GO:0006954(inflammatory response);GO:0009615(response to virus);GO:0030214(hyaluronan catabolic process);GO:0046677(response to antibiotic);GO:0051216(cartilage development);GO:0071347(cellular response to interleukin-1);GO:0071356(cellular response to tumor necrosis factor);GO:0071493(cellular response to UV-B)	GO:0005576(extracellular region);GO:0005764(lysosome);GO:0031410(cytoplasmic vesicle)	GO:0001618(virus receptor activity);GO:0004415(hyalurononglucosaminidase activity);GO:0033906(hyaluronoglucuronidase activity)
A_33_P3284453	SOGA3	SOGA family member 3	GO:0010506(regulation of autophagy)	GO:0005615(extracellular space);GO:0016021(integral component of membrane)
A_24_P220897	SPATA24	spermatogenesis associated 24	GO:0006351(transcription, DNA-templated);GO:0006355(regulation of transcription, DNA-templated);GO:0007275(multicellular organismal development);GO:0007283(spermatogenesis);GO:0030154(cell differentiation)	GO:0005634(nucleus);GO:0005654(nucleoplasm);GO:0005730(nucleolus);GO:0005737(cytoplasm)	GO:0003677(DNA binding);GO:0042803(protein homodimerization activity)
A_23_P418785	STXBP5L	syntaxin binding protein 5-like	GO:0006887(exocytosis);GO:0015031(protein transport);GO:0017157(regulation of exocytosis);GO:0042593(glucose homeostasis);GO:0046676(negative regulation of insulin secretion)	GO:0005737(cytoplasm);GO:0005886(plasma membrane);GO:0016021(integral component of membrane)	GO:0019905(syntaxin binding)
A_23_P435657	ALMS1P	Alstrom syndrome 1 pseudogene
A_21_P0010599
A_23_P16866	VIL1	villin 1	GO:0006461(protein complex assembly);GO:0007173(epidermal growth factor receptor signaling pathway);GO:0008360(regulation of cell shape);GO:0009617(response to bacterium);GO:0010634(positive regulation of epithelial cell migration);GO:0030041(actin filament polymerization);GO:0030042(actin filament depolymerization);GO:0030335(positive regulation of cell migration);GO:0032233(positive regulation …	GO:0001726(ruffle);GO:0005737(cytoplasm);GO:0005902(microvillus);GO:0030027(lamellipodium);GO:0030175(filopodium);GO:0032432(actin filament bundle);GO:0032433(filopodium tip)	GO:0005509(calcium ion binding);GO:0005515(protein binding);GO:0005546(phosphatidylinositol-4,5-bisphosphate binding);GO:0035727(lysophosphatidic acid binding);GO:0042802(identical protein binding);GO:0042803(protein homodimerization activity);GO:0043027(cysteine-type endopeptidase inhibitor activity involved in apoptotic process);GO:0051015(actin filament binding)
A_33_P3209831	ZNF345	zinc finger protein 345	GO:0000122(negative regulation of transcription from RNA polymerase II promoter);GO:0006359(regulation of transcription from RNA polymerase III promoter);GO:0006366(transcription from RNA polymerase II promoter);GO:0006383(transcription from RNA polymerase III promoter)	GO:0005634(nucleus)	GO:0003677(DNA binding);GO:0046872(metal ion binding)
A_33_P3781394	LOC728769	uncharacterized LOC728769
A_33_P3344243	C4orf46	chromosome 4 open reading frame 46
A_23_P393531	INPP4A	inositol polyphosphate-4-phosphatase, type I, 107kDa	GO:0006644(phospholipid metabolic process);GO:0006661(phosphatidylinositol biosynthetic process);GO:0007165(signal transduction);GO:0043647(inositol phosphate metabolic process);GO:0044281(small molecule metabolic process)	GO:0005829(cytosol)	GO:0016316(phosphatidylinositol-3,4-bisphosphate 4-phosphatase activity);GO:0034597(phosphatidylinositol-4,5-bisphosphate 4-phosphatase activity)
A_33_P3362321	FHL2	four and a half LIM domains 2	GO:0000122(negative regulation of transcription from RNA polymerase II promoter);GO:0001649(osteoblast differentiation);GO:0006351(transcription, DNA-templated);GO:0009725(response to hormone);GO:0030521(androgen receptor signaling pathway);GO:0043066(negative regulation of apoptotic process);GO:0044255(cellular lipid metabolic process);GO:0044281(small molecule metabolic process);GO:0045893(posi…	GO:0005634(nucleus);GO:0005654(nucleoplasm);GO:0005925(focal adhesion);GO:0015629(actin cytoskeleton);GO:0030018(Z disc);GO:0031430(M band)	GO:0003713(transcription coactivator activity);GO:0005515(protein binding);GO:0008134(transcription factor binding);GO:0008270(zinc ion binding);GO:0042802(identical protein binding);GO:0050681(androgen receptor binding)
A_23_P346813	PAK3	p21 protein (Cdc42/Rac)-activated kinase 3	GO:0000165(MAPK cascade);GO:0000187(activation of MAPK activity);GO:0007409(axonogenesis);GO:0016358(dendrite development);GO:0030833(regulation of actin filament polymerization);GO:0050808(synapse organization);GO:0060997(dendritic spine morphogenesis)	GO:0005737(cytoplasm)	GO:0004674(protein serine/threonine kinase activity);GO:0004708(MAP kinase kinase activity);GO:0005515(protein binding);GO:0005524(ATP binding);GO:0017048(Rho GTPase binding);GO:0017124(SH3 domain binding);GO:0046872(metal ion binding)
A_19_P00801917
A_23_P96976	ZCCHC17	zinc finger, CCHC domain containing 17		GO:0005730(nucleolus);GO:0022625(cytosolic large ribosomal subunit)	GO:0003723(RNA binding);GO:0005515(protein binding);GO:0008270(zinc ion binding)
A_23_P210224	DPYSL5	dihydropyrimidinase-like 5	GO:0006208(pyrimidine nucleobase catabolic process);GO:0007165(signal transduction);GO:0007399(nervous system development);GO:0007411(axon guidance)	GO:0005829(cytosol);GO:0030425(dendrite);GO:0043025(neuronal cell body);GO:0043234(protein complex)	GO:0016812(hydrolase activity, acting on carbon-nitrogen (but not peptide) bonds, in cyclic amides)
A_33_P3222183	DPYSL5	dihydropyrimidinase-like 5	GO:0006208(pyrimidine nucleobase catabolic process);GO:0007165(signal transduction);GO:0007399(nervous system development);GO:0007411(axon guidance)	GO:0005829(cytosol);GO:0030425(dendrite);GO:0043025(neuronal cell body);GO:0043234(protein complex)	GO:0016812(hydrolase activity, acting on carbon-nitrogen (but not peptide) bonds, in cyclic amides)
A_23_P49924	NT5C3B	5'-nucleotidase, cytosolic IIIB	GO:0009117(nucleotide metabolic process)	GO:0005737(cytoplasm)	GO:0000166(nucleotide binding);GO:0000287(magnesium ion binding);GO:0005515(protein binding);GO:0008253(5'-nucleotidase activity)
A_23_P140154	TMEM251	transmembrane protein 251		GO:0016021(integral component of membrane)
A_32_P77502	HNRNPA3	heterogeneous nuclear ribonucleoprotein A3	GO:0000398(mRNA splicing, via spliceosome);GO:0008380(RNA splicing);GO:0010467(gene expression)	GO:0005634(nucleus);GO:0005654(nucleoplasm);GO:0005730(nucleolus);GO:0030529(ribonucleoprotein complex);GO:0071013(catalytic step 2 spliceosome)	GO:0000166(nucleotide binding);GO:0003723(RNA binding)
A_33_P3217238	ATAD2	ATPase family, AAA domain containing 2	GO:0006351(transcription, DNA-templated);GO:0006355(regulation of transcription, DNA-templated)	GO:0005634(nucleus);GO:0005730(nucleolus)	GO:0005524(ATP binding);GO:0016887(ATPase activity)
A_23_P425516	TSPAN17	tetraspanin 17	GO:0016567(protein ubiquitination)	GO:0000151(ubiquitin ligase complex);GO:0016021(integral component of membrane)	GO:0004842(ubiquitin-protein ligase activity)
A_33_P3369190	PAM	peptidylglycine alpha-amidating monooxygenase	GO:0001519(peptide amidation);GO:0001666(response to hypoxia);GO:0001676(long-chain fatty acid metabolic process);GO:0006357(regulation of transcription from RNA polymerase II promoter);GO:0006464(cellular protein modification process);GO:0006518(peptide metabolic process);GO:0007417(central nervous system development);GO:0007507(heart development);GO:0009268(response to pH);GO:0009404(toxin meta…	GO:0005576(extracellular region);GO:0005802(trans-Golgi network);GO:0005886(plasma membrane);GO:0009986(cell surface);GO:0016021(integral component of membrane);GO:0030141(secretory granule);GO:0030667(secretory granule membrane);GO:0043005(neuron projection);GO:0043204(perikaryon);GO:0048471(perinuclear region of cytoplasm)	GO:0004504(peptidylglycine monooxygenase activity);GO:0004598(peptidylamidoglycolate lyase activity);GO:0005507(copper ion binding);GO:0005509(calcium ion binding);GO:0005515(protein binding);GO:0008270(zinc ion binding);GO:0019901(protein kinase binding);GO:0031418(L-ascorbic acid binding)
A_33_P3418010	NUP62	nucleoporin 62kDa	GO:0000278(mitotic cell cycle);GO:0005975(carbohydrate metabolic process);GO:0006351(transcription, DNA-templated);GO:0006913(nucleocytoplasmic transport);GO:0007077(mitotic nuclear envelope disassembly);GO:0007166(cell surface receptor signaling pathway);GO:0007569(cell aging);GO:0008219(cell death);GO:0008285(negative regulation of cell proliferation);GO:0008645(hexose transport);GO:0009755(hor…	GO:0000922(spindle pole);GO:0005635(nuclear envelope);GO:0005643(nuclear pore);GO:0005737(cytoplasm);GO:0030529(ribonucleoprotein complex);GO:0031074(nucleocytoplasmic shuttling complex);GO:0031965(nuclear membrane);GO:0043231(intracellular membrane-bounded organelle);GO:0046930(pore complex)	GO:0003682(chromatin binding);GO:0005487(nucleocytoplasmic transporter activity);GO:0005515(protein binding);GO:0017056(structural constituent of nuclear pore);GO:0030159(receptor signaling complex scaffold activity);GO:0042169(SH2 domain binding);GO:0043130(ubiquitin binding);GO:0046966(thyroid hormone receptor binding);GO:0051425(PTB domain binding)
A_23_P28688	CPSF3	cleavage and polyadenylation specific factor 3, 73kDa	GO:0000398(mRNA splicing, via spliceosome);GO:0006366(transcription from RNA polymerase II promoter);GO:0006369(termination of RNA polymerase II transcription);GO:0006378(mRNA polyadenylation);GO:0006379(mRNA cleavage);GO:0006398(histone mRNA 3'-end processing);GO:0006406(mRNA export from nucleus);GO:0008380(RNA splicing);GO:0010467(gene expression);GO:0031124(mRNA 3'-end processing)	GO:0005654(nucleoplasm);GO:0005847(mRNA cleavage and polyadenylation specificity factor complex);GO:0030529(ribonucleoprotein complex)	GO:0003723(RNA binding);GO:0004521(endoribonuclease activity);GO:0005515(protein binding);GO:0008409(5'-3' exonuclease activity);GO:0046872(metal ion binding)
A_23_P203439	KCNC1	potassium voltage-gated channel, Shaw-related subfamily, member 1	GO:0006813(potassium ion transport);GO:0007268(synaptic transmission);GO:0051260(protein homooligomerization)	GO:0005886(plasma membrane);GO:0008076(voltage-gated potassium channel complex)	GO:0005249(voltage-gated potassium channel activity);GO:0005251(delayed rectifier potassium channel activity)
A_24_P756289	SOX2-OT	SOX2 overlapping transcript (non-protein coding)
A_33_P3259393	HAPLN3	hyaluronan and proteoglycan link protein 3	GO:0007155(cell adhesion)	GO:0005578(proteinaceous extracellular matrix)	GO:0005540(hyaluronic acid binding)
A_23_P422115	C9orf116	chromosome 9 open reading frame 116
A_23_P133058	MRFAP1L1	Morf4 family associated protein 1-like 1			GO:0005515(protein binding)
A_33_P3348164	TTLL7	tubulin tyrosine ligase-like family, member 7	GO:0007399(nervous system development);GO:0018095(protein polyglutamylation);GO:0030154(cell differentiation)	GO:0005737(cytoplasm);GO:0005929(cilium);GO:0005932(ciliary basal body);GO:0030425(dendrite);GO:0043204(perikaryon)	GO:0016874(ligase activity)
A_33_P3372090
A_33_P3313245	AMACR	alpha-methylacyl-CoA racemase	GO:0006699(bile acid biosynthetic process);GO:0008206(bile acid metabolic process);GO:0033540(fatty acid beta-oxidation using acyl-CoA oxidase);GO:0044255(cellular lipid metabolic process);GO:0044281(small molecule metabolic process)	GO:0005737(cytoplasm);GO:0005739(mitochondrion);GO:0005777(peroxisome);GO:0005782(peroxisomal matrix)	GO:0005102(receptor binding);GO:0008111(alpha-methylacyl-CoA racemase activity)
A_24_P313822	PAK4	p21 protein (Cdc42/Rac)-activated kinase 4	GO:0006915(apoptotic process);GO:0006928(cellular component movement);GO:0007010(cytoskeleton organization);GO:0007049(cell cycle);GO:0007165(signal transduction);GO:0008283(cell proliferation);GO:0016049(cell growth);GO:0016477(cell migration)	GO:0005794(Golgi apparatus)	GO:0004672(protein kinase activity);GO:0004674(protein serine/threonine kinase activity);GO:0005515(protein binding);GO:0005524(ATP binding)
A_33_P3219942	EML1	echinoderm microtubule associated protein like 1		GO:0005737(cytoplasm);GO:0005874(microtubule);GO:0005875(microtubule associated complex)	GO:0005509(calcium ion binding);GO:0005515(protein binding)
A_33_P3249595	BCL11A	B-cell CLL/lymphoma 11A (zinc finger protein)	GO:0006351(transcription, DNA-templated);GO:0006355(regulation of transcription, DNA-templated);GO:0010629(negative regulation of gene expression);GO:0010976(positive regulation of neuron projection development);GO:0010977(negative regulation of neuron projection development);GO:0016925(protein sumoylation);GO:0030097(hemopoiesis);GO:0030183(B cell differentiation);GO:0030217(T cell differentiati…	GO:0005634(nucleus);GO:0005737(cytoplasm)	GO:0003676(nucleic acid binding);GO:0003714(transcription corepressor activity);GO:0042803(protein homodimerization activity);GO:0046872(metal ion binding);GO:0046982(protein heterodimerization activity)
A_23_P81392	WWC1	WW and C2 domain containing 1	GO:0006351(transcription, DNA-templated);GO:0006355(regulation of transcription, DNA-templated);GO:0016477(cell migration);GO:0035329(hippo signaling);GO:0035330(regulation of hippo signaling);GO:0043410(positive regulation of MAPK cascade)	GO:0005634(nucleus);GO:0005737(cytoplasm);GO:0005794(Golgi apparatus);GO:0005829(cytosol);GO:0032587(ruffle membrane);GO:0043234(protein complex);GO:0048471(perinuclear region of cytoplasm)	GO:0003713(transcription coactivator activity);GO:0005515(protein binding);GO:0030674(protein binding, bridging)
A_24_P208998	TRIM23	tripartite motif containing 23	GO:0006184(GTP catabolic process);GO:0007264(small GTPase mediated signal transduction);GO:0016567(protein ubiquitination);GO:0019048(modulation by virus of host morphology or physiology);GO:0043085(positive regulation of catalytic activity)	GO:0000139(Golgi membrane);GO:0005634(nucleus);GO:0005765(lysosomal membrane)	GO:0003924(GTPase activity);GO:0004842(ubiquitin-protein ligase activity);GO:0005515(protein binding);GO:0005525(GTP binding);GO:0008047(enzyme activator activity);GO:0008270(zinc ion binding);GO:0019003(GDP binding);GO:0042802(identical protein binding)
A_33_P3601163	ILF3-AS1	ILF3 antisense RNA 1 (head to head)
A_32_P86118	PM20D2	peptidase M20 domain containing 2			GO:0016787(hydrolase activity)
A_23_P27167	RNASEH1	ribonuclease H1	GO:0006264(mitochondrial DNA replication);GO:0006401(RNA catabolic process)	GO:0005634(nucleus);GO:0005739(mitochondrion)	GO:0000287(magnesium ion binding);GO:0003676(nucleic acid binding);GO:0003723(RNA binding);GO:0004523(RNA-DNA hybrid ribonuclease activity);GO:0004540(ribonuclease activity);GO:0042803(protein homodimerization activity)
A_21_P0012756	LOC100506013	uncharacterized LOC100506013
A_33_P3332666	SPHK2	sphingosine kinase 2	GO:0001568(blood vessel development);GO:0006665(sphingolipid metabolic process);GO:0006669(sphinganine-1-phosphate biosynthetic process);GO:0006670(sphingosine metabolic process);GO:0007205(protein kinase C-activating G-protein coupled receptor signaling pathway);GO:0007420(brain development);GO:0008283(cell proliferation);GO:0008284(positive regulation of cell proliferation);GO:0030148(sphingoli…	GO:0005765(lysosomal membrane);GO:0005829(cytosol);GO:0016020(membrane)	GO:0003951(NAD+ kinase activity);GO:0004143(diacylglycerol kinase activity);GO:0005515(protein binding);GO:0005524(ATP binding);GO:0008481(sphinganine kinase activity);GO:0017016(Ras GTPase binding);GO:0017050(D-erythro-sphingosine kinase activity)
A_23_P156907	SOBP	sine oculis binding protein homolog (Drosophila)	GO:0007605(sensory perception of sound);GO:0007626(locomotory behavior);GO:0042472(inner ear morphogenesis)		GO:0032184(SUMO polymer binding);GO:0046872(metal ion binding)
A_33_P3293207	C8orf37	chromosome 8 open reading frame 37		GO:0005737(cytoplasm)
